# Supplementary material for: N′-(5-Chloro-2-hydroxy­benzyl­idene)-4-hydroxy­benzohydrazide
Source: Acta Crystallogr Sect E Struct Rep Online. 2009 Apr 8;65(Pt 5):o975. doi: 10.1107/S160053680901215X (PMC2977672; doi:10.1107/S160053680901215X)
Supplement: Supplementary file 2 [file e-65-0o975-Isup2.hkl]

# 
# h,k,l, Fc-squared, Fo-squared, sigma(Fo-squared) and status flag 
# 
data_I
_shelx_title ' Pna21 in Pna2(1)' 
_shelx_refln_list_code          4 
_shelx_F_calc_maximum      142.66 
_exptl_crystal_F_000       600.00 
_reflns_d_resolution_high  0.7829 
 
loop_ 
 _symmetry_equiv_pos_as_xyz 
 'x, y, z' 
 '-x, -y, z+1/2' 
 '-x+1/2, y+1/2, z+1/2' 
 'x+1/2, -y+1/2, z' 
 
_cell_length_a     9.4228 
_cell_length_b     9.8386 
_cell_length_c    13.7700 
_cell_angle_alpha  90.000 
_cell_angle_beta   90.000 
_cell_angle_gamma  90.000 
 
_shelx_F_squared_multiplier     1.000 
 
loop_ 
 _refln_index_h 
 _refln_index_k 
 _refln_index_l 
 _refln_F_squared_calc 
 _refln_F_squared_meas 
 _refln_F_squared_sigma 
 _refln_observed_status 
   2   0 -17       46.47       51.26      3.81 o 
   1   1 -17      141.00      150.09      6.50 o 
   2   1 -17        6.27        9.46      2.26 o 
   1   2 -17       34.50       39.06      4.10 o 
   2   2 -17        0.05        3.54      1.48 o 
   0   3 -17      159.94      203.03      5.75 o 
   1   3 -17       31.39       34.52      2.18 o 
   2   0 -16      166.65      178.99      5.09 o 
   4   0 -16      144.86      148.33      4.78 o 
   1   1 -16        9.89       13.26      1.60 o 
   2   1 -16       20.34       23.24      1.99 o 
   3   1 -16        3.21        2.14      0.81 o 
   4   1 -16       27.80       32.34      1.67 o 
   0   2 -16      227.43      232.42      5.95 o 
   1   2 -16       10.42       13.90      1.38 o 
   2   2 -16      118.16      114.44      4.09 o 
   3   2 -16       14.19       14.87      1.79 o 
   4   2 -16      101.60      119.58      3.03 o 
   1   3 -16        4.23        4.81      0.88 o 
   2   3 -16        4.66        5.54      1.11 o 
   3   3 -16        2.09        0.43      0.81 o 
   4   3 -16       13.16       14.89      2.89 o 
   0   4 -16      185.76      208.20      5.80 o 
   1   4 -16        4.56        5.89      1.01 o 
   2   4 -16       24.35       22.54      1.44 o 
   3   4 -16       61.58       69.23      2.69 o 
   1   5 -16       70.82       88.37      2.61 o 
   2   0 -15        9.03        6.86      1.24 o 
   4   0 -15        0.58       -0.88      0.94 o 
   6   0 -15       97.65      132.98      4.74 o 
   0   1 -15       50.65       48.65      2.45 o 
   1   1 -15       90.01       93.10      2.75 o 
   2   1 -15       42.44       48.23      1.83 o 
   3   1 -15      199.59      206.76      3.88 o 
   4   1 -15        4.80        7.08      0.99 o 
   5   1 -15       44.08       42.05      1.86 o 
   6   1 -15       78.21       91.32      2.72 o 
   1   2 -15       23.54       28.55      1.58 o 
   2   2 -15       22.53       23.64      1.52 o 
   3   2 -15       33.73       33.49      2.00 o 
   4   2 -15       24.26       30.59      1.55 o 
   5   2 -15       33.62       46.52      1.94 o 
   0   3 -15      158.49      151.38      4.55 o 
   1   3 -15      176.90      180.47      3.58 o 
   2   3 -15       38.19       42.17      1.71 o 
   3   3 -15       87.66       90.33      2.88 o 
   4   3 -15       45.09       46.76      1.87 o 
   5   3 -15      121.11      117.45      2.98 o 
   1   4 -15       27.12       26.45      1.46 o 
   2   4 -15       14.02       13.29      1.12 o 
   3   4 -15        1.59        1.74      0.77 o 
   4   4 -15       13.43       15.39      2.43 o 
   0   5 -15        0.88        2.37      1.08 o 
   1   5 -15       31.31       29.37      1.56 o 
   2   5 -15       57.31       66.80      2.20 o 
   3   5 -15       81.53       89.42      2.59 o 
   4   5 -15       41.06       46.98      2.44 o 
   1   6 -15        1.83        2.49      0.82 o 
   2   6 -15        1.71        1.73      0.77 o 
   0   0 -14     1054.10      977.00     16.22 o 
   2   0 -14      171.33      182.00      4.85 o 
   4   0 -14      129.51      118.77      3.98 o 
   6   0 -14      249.13      304.59      7.45 o 
   1   1 -14      131.58      122.27      2.14 o 
   2   1 -14       64.38       72.62      1.81 o 
   3   1 -14        7.56        5.03      0.82 o 
   4   1 -14        5.88        7.31      0.97 o 
   5   1 -14       91.43      103.45      2.75 o 
   6   1 -14      104.01      114.51      2.98 o 
   7   1 -14       52.16       56.25      2.19 o 
   0   2 -14      102.81      111.63      3.65 o 
   1   2 -14       27.02       22.04      1.21 o 
   2   2 -14      220.35      214.95      3.06 o 
   3   2 -14       15.55       13.62      0.95 o 
   4   2 -14      175.50      170.27      3.46 o 
   5   2 -14       83.71       85.50      2.48 o 
   6   2 -14       51.25       52.09      2.03 o 
   7   2 -14       51.27       63.62      2.64 o 
   1   3 -14       95.14       89.42      2.33 o 
   2   3 -14       14.92       13.82      1.07 o 
   3   3 -14       25.83       26.49      1.24 o 
   4   3 -14       28.77       32.20      1.37 o 
   5   3 -14        5.79        5.14      0.89 o 
   6   3 -14       61.87       70.55      2.33 o 
   0   4 -14      213.09      192.47      5.25 o 
   1   4 -14       36.72       43.01      1.69 o 
   2   4 -14       40.50       39.17      1.60 o 
   3   4 -14       92.24       89.87      2.43 o 
   4   4 -14      121.05      118.57      3.11 o 
   5   4 -14       43.42       47.53      2.14 o 
   6   4 -14        7.08        4.21      0.93 o 
   1   5 -14       54.69       59.68      2.04 o 
   2   5 -14       21.98       21.20      1.34 o 
   3   5 -14        7.25        6.40      0.94 o 
   4   5 -14        8.68        9.99      1.06 o 
   5   5 -14        6.42        6.41      1.41 o 
   0   6 -14       16.04       17.23      1.80 o 
   1   6 -14      110.63      111.74      2.88 o 
   2   6 -14       39.99       42.08      2.06 o 
   3   6 -14       20.09       21.96      2.10 o 
   4   6 -14       75.35       77.91      2.45 o 
   1   7 -14       12.54       11.99      1.19 o 
   2   7 -14       26.44       23.59      1.51 o 
   2   0 -13      597.78      533.55     11.00 o 
   4   0 -13       86.93       90.05      3.89 o 
   6   0 -13      166.92      164.78      5.00 o 
   8   0 -13       75.93       72.81      6.99 o 
   0   1 -13      285.84      250.14      3.91 o 
   1   1 -13      317.14      316.15      3.81 o 
   2   1 -13      170.74      144.24      2.30 o 
   3   1 -13      284.12      257.42      3.75 o 
   4   1 -13       37.49       33.95      2.58 o 
   5   1 -13      227.66      238.30      4.27 o 
   6   1 -13       67.44       69.88      2.27 o 
   7   1 -13       54.92       57.45      2.11 o 
   8   1 -13        4.43        4.47      1.84 o 
   1   2 -13      128.06      117.70      2.05 o 
   2   2 -13       22.07       17.87      0.87 o 
   3   2 -13       88.23       96.20      1.88 o 
   4   2 -13       29.89       31.01      1.87 o 
   5   2 -13       17.25       11.95      1.08 o 
   6   2 -13        2.12        2.62      0.80 o 
   7   2 -13       21.17       22.13      1.44 o 
   0   3 -13      176.91      172.40      4.67 o 
   1   3 -13      124.79      121.99      2.66 o 
   2   3 -13       49.13       46.30      1.45 o 
   3   3 -13       54.45       54.17      1.44 o 
   4   3 -13        9.27        8.52      0.73 o 
   5   3 -13      290.84      296.76      4.41 o 
   6   3 -13       22.96       24.82      1.46 o 
   7   3 -13      135.46      148.47      3.46 o 
   1   4 -13       40.96       41.04      1.61 o 
   2   4 -13       95.62       89.53      2.33 o 
   3   4 -13       58.33       55.59      1.84 o 
   4   4 -13        4.55        3.97      0.63 o 
   5   4 -13       32.49       36.22      1.31 o 
   6   4 -13        9.11        8.76      0.94 o 
   7   4 -13       25.07       25.13      1.55 o 
   0   5 -13      380.96      383.89     10.48 o 
   1   5 -13      184.50      178.18      3.61 o 
   2   5 -13       61.27       63.99      2.03 o 
   3   5 -13       70.47       73.29      2.20 o 
   4   5 -13       77.51       82.29      3.24 o 
   5   5 -13       12.02       13.23      1.03 o 
   6   5 -13       62.15       60.99      2.55 o 
   1   6 -13       54.95       54.64      1.94 o 
   2   6 -13       23.15       21.18      1.71 o 
   3   6 -13       12.29       11.54      1.13 o 
   4   6 -13       11.17       14.31      1.55 o 
   5   6 -13       38.27       44.17      1.90 o 
   0   7 -13       10.20       16.32      1.84 o 
   1   7 -13       22.10       22.63      2.04 o 
   2   7 -13      128.00      135.62      3.23 o 
   3   7 -13       77.65       85.24      3.22 o 
   4   7 -13       67.14       62.00      2.22 o 
   1   8 -13       13.20       15.18      1.51 o 
   2   8 -13       28.95       35.31      1.76 o 
   0   0 -12      518.05      556.54      9.88 o 
   2   0 -12      713.76      710.75      9.98 o 
   4   0 -12     1171.22     1156.99     19.12 o 
   6   0 -12      240.05      235.64      6.04 o 
   8   0 -12       27.46       24.89      2.14 o 
   1   1 -12       84.85       83.74      1.50 o 
   2   1 -12      163.32      159.04      2.38 o 
   3   1 -12       30.43       26.70      1.10 o 
   4   1 -12      260.64      267.17      4.38 o 
   5   1 -12        7.46        6.49      0.87 o 
   6   1 -12       90.25       93.93      2.92 o 
   7   1 -12        9.86        9.26      1.09 o 
   8   1 -12       20.32       22.31      1.77 o 
   0   2 -12      334.18      321.13      6.66 o 
   1   2 -12      218.81      199.63      2.72 o 
   2   2 -12     1007.60      937.62      8.98 o 
   3   2 -12       38.88       35.97      1.15 o 
   4   2 -12       23.32       20.48      1.03 o 
   5   2 -12       11.60       10.16      0.84 o 
   6   2 -12      192.96      188.55      3.75 o 
   7   2 -12       23.70       23.52      1.71 o 
   8   2 -12       47.92       50.35      3.12 o 
   1   3 -12       20.05       18.27      1.09 o 
   2   3 -12      426.59      400.72      4.56 o 
   3   3 -12        6.56        3.13      0.55 o 
   4   3 -12       15.21       19.82      0.93 o 
   5   3 -12       18.75       16.24      1.02 o 
   6   3 -12       72.34       73.14      1.99 o 
   7   3 -12       64.18       65.24      2.24 o 
   8   3 -12        4.10        4.90      1.01 o 
   0   4 -12      393.38      365.34      7.61 o 
   1   4 -12       71.19       71.59      2.01 o 
   2   4 -12      128.77      128.56      2.77 o 
   3   4 -12       34.92       32.21      1.15 o 
   4   4 -12      329.89      321.89      4.63 o 
   5   4 -12        7.16        9.47      0.78 o 
   6   4 -12       63.06       75.74      2.06 o 
   7   4 -12       75.31       81.64      2.20 o 
   1   5 -12       97.18       94.64      2.38 o 
   2   5 -12       85.30       82.36      2.23 o 
   3   5 -12       33.93       32.25      1.50 o 
   4   5 -12       33.57       35.30      1.40 o 
   5   5 -12       47.10       50.75      1.50 o 
   6   5 -12        8.64        8.69      0.84 o 
   7   5 -12        5.76        7.64      0.93 o 
   0   6 -12       72.38       68.12      2.99 o 
   1   6 -12       55.20       58.96      1.95 o 
   2   6 -12       19.21       22.33      1.35 o 
   3   6 -12      149.35      158.86      3.34 o 
   4   6 -12      141.86      141.43      3.16 o 
   5   6 -12       25.75       29.07      1.89 o 
   6   6 -12       12.15       15.89      1.12 o 
   1   7 -12      157.41      149.72      3.30 o 
   2   7 -12       53.00       50.43      1.90 o 
   3   7 -12       26.32       23.02      1.39 o 
   4   7 -12       10.68       10.84      1.14 o 
   5   7 -12        1.30        0.68      0.84 o 
   0   8 -12      115.54      118.33      4.25 o 
   1   8 -12       45.16       49.09      2.61 o 
   2   8 -12       45.54       47.33      1.94 o 
   3   8 -12       40.81       40.68      2.02 o 
   4   8 -12       49.67       54.61      2.48 o 
   1   9 -12       19.11       18.20      1.38 o 
   2   0 -11       75.11       71.18      1.74 o 
   4   0 -11       60.31       55.91      2.39 o 
   6   0 -11      216.64      216.53      8.91 o 
   8   0 -11      113.59      104.99      3.95 o 
   0   1 -11       12.50       16.73      1.71 o 
   1   1 -11     1323.08     1258.79      9.83 o 
   2   1 -11      352.20      376.80      4.17 o 
   3   1 -11      424.69      435.01      4.72 o 
   4   1 -11       73.56       77.29      1.91 o 
   5   1 -11       85.28       77.07      2.10 o 
   6   1 -11        0.16       -0.10      0.92 o 
   7   1 -11      183.37      191.99      3.78 o 
   8   1 -11        4.81        5.99      0.97 o 
   9   1 -11       92.78      103.57      2.91 o 
   1   2 -11      134.39      145.95      2.16 o 
   2   2 -11      210.06      207.61      2.76 o 
   3   2 -11      553.17      534.71      5.61 o 
   4   2 -11        6.31        8.88      0.69 o 
   5   2 -11       78.60       69.08      1.75 o 
   6   2 -11       45.47       46.76      1.58 o 
   7   2 -11       10.35        9.26      1.04 o 
   8   2 -11       32.27       32.69      2.49 o 
   9   2 -11        2.44        3.13      0.87 o 
   0   3 -11      205.78      202.92      4.84 o 
   1   3 -11      670.60      649.05      6.48 o 
   2   3 -11      268.81      275.55      3.39 o 
   3   3 -11      662.62      657.13      6.68 o 
   4   3 -11      326.19      318.94      3.92 o 
   5   3 -11      150.27      144.76      2.42 o 
   6   3 -11       17.85       17.45      1.05 o 
   7   3 -11       59.31       58.70      1.79 o 
   8   3 -11        7.87        7.28      1.02 o 
   1   4 -11      175.88      175.26      3.19 o 
   2   4 -11       93.20       96.82      1.80 o 
   3   4 -11      373.37      353.70      4.22 o 
   4   4 -11      153.41      145.86      2.60 o 
   5   4 -11       64.25       56.14      1.49 o 
   6   4 -11       30.92       29.57      1.17 o 
   7   4 -11       63.48       69.77      2.00 o 
   8   4 -11       44.65       50.24      2.01 o 
   0   5 -11      706.55      683.34     16.91 o 
   1   5 -11      129.62      123.10      3.28 o 
   2   5 -11       88.16       86.99      3.24 o 
   3   5 -11      348.44      326.93      4.55 o 
   4   5 -11        5.30        7.59      0.72 o 
   5   5 -11      103.45      108.01      2.13 o 
   6   5 -11       10.98       12.62      1.36 o 
   7   5 -11       65.95       71.33      2.40 o 
   8   5 -11      130.69      133.89      3.28 o 
   1   6 -11       95.80       93.28      3.20 o 
   2   6 -11       24.34       26.67      1.36 o 
   3   6 -11       83.84       83.91      2.29 o 
   4   6 -11       28.46       28.93      1.27 o 
   5   6 -11       22.16       23.49      1.10 o 
   6   6 -11       33.66       29.83      1.24 o 
   7   6 -11        2.14        3.05      0.69 o 
   0   7 -11      320.35      316.52      9.70 o 
   1   7 -11       54.85       55.17      1.91 o 
   2   7 -11       75.60       71.54      2.16 o 
   3   7 -11       65.75       60.08      2.02 o 
   4   7 -11       61.62       67.68      1.96 o 
   5   7 -11       63.37       65.34      1.97 o 
   6   7 -11       11.50       13.22      1.08 o 
   1   8 -11      129.01      129.25      3.20 o 
   2   8 -11       19.45       19.81      1.35 o 
   3   8 -11       56.39       54.14      2.01 o 
   4   8 -11       26.40       29.07      1.60 o 
   5   8 -11       11.95       10.84      1.04 o 
   0   9 -11       44.80       49.66      2.79 o 
   1   9 -11        1.71        2.13      0.81 o 
   2   9 -11       10.47       11.92      1.17 o 
   3   9 -11       26.26       23.79      1.50 o 
   0   0 -10     1230.19     1218.44     18.84 o 
   2   0 -10      634.79      594.87      7.12 o 
   4   0 -10      382.01      387.66      6.06 o 
   6   0 -10      150.97      149.50      4.34 o 
   8   0 -10      195.31      200.53      5.60 o 
   1   1 -10       94.36       95.34      1.33 o 
   2   1 -10       54.02       53.97      1.00 o 
   3   1 -10      609.25      578.44      5.83 o 
   4   1 -10       18.36       19.61      0.82 o 
   5   1 -10      107.61      119.25      2.28 o 
   6   1 -10      122.57      117.17      2.68 o 
   7   1 -10       28.13       26.72      1.39 o 
   8   1 -10      101.94       95.09      2.63 o 
   9   1 -10        9.62       11.33      1.13 o 
   0   2 -10      176.03      160.04      2.63 o 
   1   2 -10      136.01      138.40      1.69 o 
   2   2 -10      333.83      321.98      3.67 o 
   3   2 -10       88.87       89.85      1.65 o 
   4   2 -10      842.65      815.35      7.93 o 
   5   2 -10       24.56       24.80      0.99 o 
   6   2 -10       90.49       90.62      2.04 o 
   7   2 -10       49.75       44.41      2.14 o 
   8   2 -10      146.83      158.62      4.84 o 
   9   2 -10       96.58       98.88      2.77 o 
   1   3 -10      606.53      582.91      5.83 o 
   2   3 -10      920.86      912.81      8.62 o 
   3   3 -10      378.67      375.34      4.50 o 
   4   3 -10      132.92      127.64      2.19 o 
   5   3 -10       56.70       57.91      1.42 o 
   6   3 -10       40.24       37.92      1.22 o 
   7   3 -10       36.91       34.53      1.40 o 
   8   3 -10        1.78        4.35      0.84 o 
   9   3 -10       48.14       50.43      2.05 o 
   0   4 -10     2650.75     2557.28     48.11 o 
   1   4 -10      538.75      538.91      6.12 o 
   2   4 -10        4.95        4.88      0.56 o 
   3   4 -10       55.33       57.53      1.39 o 
   4   4 -10      213.03      221.23      3.04 o 
   5   4 -10      131.16      130.81      2.29 o 
   6   4 -10       44.19       45.70      1.34 o 
   7   4 -10       31.57       26.44      1.12 o 
   8   4 -10       71.63       76.69      2.38 o 
   9   4 -10       13.73       11.77      1.21 o 
   1   5 -10      577.95      561.27      7.28 o 
   2   5 -10      565.79      555.24      6.43 o 
   3   5 -10      600.52      572.31      6.05 o 
   4   5 -10       96.64       95.45      1.88 o 
   5   5 -10      121.91      115.61      2.27 o 
   6   5 -10       97.83       94.98      1.99 o 
   7   5 -10       58.91       56.68      2.08 o 
   8   5 -10        4.12        3.77      0.87 o 
   0   6 -10       29.78       30.74      1.93 o 
   1   6 -10      173.43      175.11      3.28 o 
   2   6 -10       89.08       83.61      2.20 o 
   3   6 -10        1.72        1.90      0.57 o 
   4   6 -10      204.47      217.24      3.12 o 
   5   6 -10      226.07      214.20      3.17 o 
   6   6 -10       36.23       34.76      1.36 o 
   7   6 -10       32.20       35.91      1.49 o 
   8   6 -10       30.72       38.79      1.75 o 
   1   7 -10       62.71       65.44      2.01 o 
   2   7 -10        8.10        7.61      0.89 o 
   3   7 -10       38.19       36.54      2.10 o 
   4   7 -10       24.79       22.74      1.19 o 
   5   7 -10       23.44       22.60      1.27 o 
   6   7 -10        3.28        1.97      0.71 o 
   7   7 -10        2.39        2.78      0.67 o 
   0   8 -10      213.23      200.33      5.40 o 
   1   8 -10       24.67       24.99      1.40 o 
   2   8 -10       94.15       97.69      2.58 o 
   3   8 -10      179.27      172.64      3.53 o 
   4   8 -10       61.39       61.09      2.10 o 
   5   8 -10       46.66       47.58      1.72 o 
   6   8 -10        3.85        2.40      0.74 o 
   1   9 -10       11.36       12.76      1.16 o 
   2   9 -10       37.82       39.69      1.76 o 
   3   9 -10        6.97       10.39      1.14 o 
   4   9 -10       24.92       30.06      1.62 o 
   0  10 -10      128.19      128.18      4.73 o 
   1  10 -10       14.51       18.84      1.42 o 
   2  10 -10       36.80       37.01      1.76 o 
   2   0  -9      767.74      815.07      9.23 o 
   4   0  -9      141.82      140.73      2.42 o 
   6   0  -9      114.77      109.19      3.55 o 
   8   0  -9        0.40        0.29      0.81 o 
  10   0  -9       40.63       45.31      2.84 o 
   0   1  -9      205.46      201.95      2.97 o 
   1   1  -9     1075.02     1064.20      8.25 o 
   2   1  -9       11.60       13.51      0.51 o 
   3   1  -9      791.90      744.40      6.55 o 
   4   1  -9       19.01       19.74      0.79 o 
   5   1  -9      566.99      555.76      5.76 o 
   6   1  -9       95.87       91.44      1.99 o 
   7   1  -9      152.75      156.82      3.38 o 
   8   1  -9       69.03       73.67      2.22 o 
   9   1  -9       53.44       52.11      2.51 o 
  10   1  -9        4.82        7.71      1.51 o 
   1   2  -9       26.08       19.11      0.58 o 
   2   2  -9      363.02      358.35      3.87 o 
   3   2  -9      362.44      367.21      4.03 o 
   4   2  -9      477.33      470.40      4.98 o 
   5   2  -9      994.89      980.14      9.30 o 
   6   2  -9      132.11      117.45      2.05 o 
   7   2  -9       16.62       12.93      1.04 o 
   8   2  -9        6.12        6.74      1.28 o 
   9   2  -9        3.29        3.64      0.80 o 
  10   2  -9       18.51       20.24      1.43 o 
   0   3  -9       13.98       12.96      0.72 o 
   1   3  -9      261.13      245.20      4.15 o 
   2   3  -9      413.55      392.45      4.21 o 
   3   3  -9      213.63      201.73      2.67 o 
   4   3  -9      686.82      661.65      7.19 o 
   5   3  -9      409.58      396.62      4.54 o 
   6   3  -9      385.65      384.16      4.76 o 
   7   3  -9      233.44      241.08      3.90 o 
   8   3  -9       25.15       22.89      1.65 o 
   9   3  -9       90.48       96.65      3.59 o 
   1   4  -9      446.87      453.22      4.72 o 
   2   4  -9       65.65       65.01      1.37 o 
   3   4  -9      222.70      219.77      2.87 o 
   4   4  -9       89.34       79.56      2.05 o 
   5   4  -9      159.38      146.85      2.33 o 
   6   4  -9      154.82      146.42      2.43 o 
   7   4  -9       36.25       32.73      1.20 o 
   8   4  -9        8.82        8.46      1.02 o 
   9   4  -9       16.45       13.75      1.23 o 
   0   5  -9      219.04      212.26      4.95 o 
   1   5  -9      113.02      103.53      2.29 o 
   2   5  -9      549.55      545.85      7.19 o 
   3   5  -9      404.37      388.83      4.40 o 
   4   5  -9      166.04      163.23      2.49 o 
   5   5  -9      117.21      117.04      2.20 o 
   6   5  -9       59.37       54.22      1.47 o 
   7   5  -9       46.17       46.32      1.42 o 
   8   5  -9       36.78       26.01      1.83 o 
   9   5  -9       12.67       13.91      1.47 o 
   1   6  -9     1132.30     1111.62     19.80 o 
   2   6  -9       43.32       41.21      1.37 o 
   3   6  -9       34.29       33.15      1.22 o 
   4   6  -9       78.47       72.90      1.86 o 
   5   6  -9       21.59       20.75      1.10 o 
   6   6  -9       11.98       11.01      0.89 o 
   7   6  -9       38.48       38.82      1.48 o 
   8   6  -9        0.04       -0.08      0.68 o 
   0   7  -9      605.00      620.85     11.43 o 
   1   7  -9      132.00      123.58      2.69 o 
   2   7  -9        7.31        6.98      0.88 o 
   3   7  -9       20.06       23.48      1.21 o 
   4   7  -9      104.35      103.04      2.90 o 
   5   7  -9       37.92       42.84      1.38 o 
   6   7  -9       12.73       13.69      0.92 o 
   7   7  -9       10.12        9.72      0.90 o 
   1   8  -9      114.95      114.52      2.69 o 
   2   8  -9      193.97      191.51      4.91 o 
   3   8  -9       76.95       76.49      2.24 o 
   4   8  -9       18.52       16.35      1.06 o 
   5   8  -9       24.29       23.47      1.45 o 
   6   8  -9       10.69       11.51      0.93 o 
   0   9  -9      295.72      308.58      9.06 o 
   1   9  -9       39.70       39.77      1.76 o 
   2   9  -9       64.24       68.58      2.20 o 
   3   9  -9       26.69       26.57      1.49 o 
   4   9  -9        6.08        8.21      1.06 o 
   5   9  -9        0.84       -0.15      0.68 o 
   1  10  -9       65.29       68.34      2.25 o 
   2  10  -9       10.82       10.03      1.16 o 
   3  10  -9       22.53       28.34      2.36 o 
   0   0  -8      138.75      133.32      3.00 o 
   2   0  -8     1040.45     1040.54     11.38 o 
   4   0  -8     1560.47     1513.49     16.28 o 
   6   0  -8     3116.86     3095.90     73.86 o 
   8   0  -8       15.34       12.95      1.91 o 
  10   0  -8       62.61       72.49      3.60 o 
   1   1  -8      359.21      393.09      3.41 o 
   2   1  -8      608.37      618.29      5.04 o 
   3   1  -8      137.42      139.18      1.60 o 
   4   1  -8      880.84      857.19      8.04 o 
   5   1  -8      163.71      158.91      2.27 o 
   6   1  -8      653.51      634.50      7.19 o 
   7   1  -8        3.45        0.99      0.73 o 
   8   1  -8       68.34       63.76      2.01 o 
   9   1  -8       22.43       21.10      1.34 o 
  10   1  -8        0.86       -0.03      0.66 o 
   0   2  -8      684.23      676.53      7.67 o 
   1   2  -8      154.15      149.28      1.63 o 
   2   2  -8     1143.35     1121.83      8.62 o 
   3   2  -8      117.22      123.34      1.83 o 
   4   2  -8      367.06      348.27      3.88 o 
   5   2  -8      239.91      220.44      2.88 o 
   6   2  -8      500.90      491.98      6.33 o 
   7   2  -8       84.25       84.33      2.22 o 
   8   2  -8      104.93      107.45      3.16 o 
   9   2  -8        6.82        5.92      0.92 o 
  10   2  -8       18.97       19.68      1.39 o 
   1   3  -8      193.51      210.72      2.11 o 
   2   3  -8      216.81      233.40      2.79 o 
   3   3  -8       21.16       24.18      0.82 o 
   4   3  -8       51.14       49.73      1.51 o 
   5   3  -8      251.95      242.41      3.11 o 
   6   3  -8       67.67       68.94      1.52 o 
   7   3  -8       10.43       10.18      0.81 o 
   8   3  -8       16.73       16.87      1.18 o 
   9   3  -8       46.22       44.94      2.15 o 
  10   3  -8        9.51        7.31      1.04 o 
   0   4  -8      266.70      279.25      4.42 o 
   1   4  -8      102.61      107.39      1.65 o 
   2   4  -8      503.81      459.77      4.75 o 
   3   4  -8      306.26      298.22      3.46 o 
   4   4  -8      467.56      447.86      5.09 o 
   5   4  -8      132.91      123.11      2.05 o 
   6   4  -8      183.57      181.76      3.02 o 
   7   4  -8       22.61       24.38      1.12 o 
   8   4  -8       11.15       11.70      0.94 o 
   9   4  -8       50.41       53.21      1.99 o 
  10   4  -8       51.88       57.36      3.96 o 
   1   5  -8       82.12       78.74      1.63 o 
   2   5  -8       96.47       91.33      1.61 o 
   3   5  -8      106.68      101.74      1.79 o 
   4   5  -8       61.32       60.23      1.39 o 
   5   5  -8       53.80       47.52      1.30 o 
   6   5  -8        1.86        0.73      0.47 o 
   7   5  -8        4.46        4.77      0.70 o 
   8   5  -8       34.04       34.68      2.03 o 
   9   5  -8        1.05        0.72      0.76 o 
   0   6  -8     1081.70     1056.31     17.92 o 
   1   6  -8      191.30      187.80      3.30 o 
   2   6  -8      240.45      232.58      3.49 o 
   3   6  -8      292.11      277.74      3.69 o 
   4   6  -8       44.66       42.50      1.36 o 
   5   6  -8       78.01       70.70      2.63 o 
   6   6  -8       31.76       25.80      1.18 o 
   7   6  -8      100.55       99.81      2.52 o 
   8   6  -8      131.16      131.45      2.77 o 
   9   6  -8        2.79        2.84      0.74 o 
   1   7  -8      101.17       98.37      2.63 o 
   2   7  -8       23.24       25.30      1.11 o 
   3   7  -8      118.99      124.35      2.74 o 
   4   7  -8      140.13      147.77      2.46 o 
   5   7  -8       25.95       21.65      1.15 o 
   6   7  -8       70.64       62.14      1.65 o 
   7   7  -8        1.34        3.85      0.79 o 
   8   7  -8        3.61        5.63      0.87 o 
   0   8  -8      322.48      329.47      7.20 o 
   1   8  -8       70.22       72.23      2.41 o 
   2   8  -8       73.33       68.70      2.02 o 
   3   8  -8      125.85      139.60      2.68 o 
   4   8  -8       32.34       31.13      1.35 o 
   5   8  -8       38.07       36.72      1.31 o 
   6   8  -8       10.15       11.90      0.97 o 
   7   8  -8       64.87       70.13      2.86 o 
   1   9  -8       39.24       41.93      1.70 o 
   2   9  -8       20.59       20.76      2.32 o 
   3   9  -8       43.76       37.18      1.63 o 
   4   9  -8       13.84       12.12      1.16 o 
   5   9  -8        1.00        0.33      0.63 o 
   6   9  -8        3.75        3.16      0.83 o 
   0  10  -8       84.02       87.44      3.49 o 
   1  10  -8      104.05      100.94      2.68 o 
   2  10  -8       43.94       46.66      2.32 o 
   3  10  -8        6.29        7.89      1.02 o 
   4  10  -8       12.30       14.94      1.29 o 
   1  11  -8       43.46       42.73      1.90 o 
   2   0  -7     1148.51     1258.84     13.43 o 
   4   0  -7      178.63      179.95      2.70 o 
   6   0  -7      564.55      551.41     10.09 o 
   8   0  -7      272.93      267.83     13.73 o 
  10   0  -7       27.72       24.49      2.05 o 
   0   1  -7     4369.61     4995.33     50.62 o 
   1   1  -7      699.31      666.07      5.27 o 
   2   1  -7      369.50      415.89      3.51 o 
   3   1  -7      919.85      896.82      6.99 o 
   4   1  -7      236.99      232.45      2.30 o 
   5   1  -7     1022.56      975.84      9.05 o 
   6   1  -7      105.28      109.02      2.19 o 
   7   1  -7       24.19       23.08      1.20 o 
   8   1  -7       62.26       70.61      2.45 o 
   9   1  -7      215.61      218.24      4.10 o 
  10   1  -7       27.08       28.03      1.69 o 
  11   1  -7       19.13       24.33      1.53 o 
   1   2  -7      382.49      382.62      3.26 o 
   2   2  -7        2.46        2.31      0.27 o 
   3   2  -7      312.48      323.11      3.16 o 
   4   2  -7        2.19        1.64      0.35 o 
   5   2  -7      499.84      483.85      5.04 o 
   6   2  -7      209.73      204.23      4.32 o 
   7   2  -7      421.96      407.95      5.11 o 
   8   2  -7       41.08       37.53      1.55 o 
   9   2  -7        1.61        1.49      0.69 o 
  10   2  -7        6.92        6.63      0.93 o 
   0   3  -7      133.59      139.97      2.16 o 
   1   3  -7     1452.23     1423.04     10.66 o 
   2   3  -7      104.52      105.54      1.57 o 
   3   3  -7      443.07      421.38      4.38 o 
   4   3  -7      364.54      344.00      3.82 o 
   5   3  -7      173.72      164.91      2.35 o 
   6   3  -7      187.21      179.31      2.60 o 
   7   3  -7      213.90      213.35      3.29 o 
   8   3  -7       17.64       19.29      1.04 o 
   9   3  -7       60.83       63.69      2.08 o 
  10   3  -7       82.67       77.37      2.40 o 
   1   4  -7      154.11      148.61      2.03 o 
   2   4  -7      111.33      105.18      2.13 o 
   3   4  -7       54.13       52.89      1.17 o 
   4   4  -7      181.46      181.37      2.48 o 
   5   4  -7      151.01      148.41      2.27 o 
   6   4  -7      144.81      149.83      2.35 o 
   7   4  -7       45.75       47.46      1.55 o 
   8   4  -7       26.84       25.81      1.19 o 
   9   4  -7       53.49       50.87      1.64 o 
  10   4  -7        4.20        3.34      1.41 o 
   0   5  -7      366.63      389.49      5.89 o 
   1   5  -7      179.49      169.95      2.48 o 
   2   5  -7       42.50       41.96      1.04 o 
   3   5  -7       56.81       50.15      1.19 o 
   4   5  -7      126.17      122.32      1.99 o 
   5   5  -7      177.56      176.73      2.57 o 
   6   5  -7      224.69      215.52      3.20 o 
   7   5  -7      256.43      266.64      4.82 o 
   8   5  -7       19.89       19.49      1.77 o 
   9   5  -7       39.84       51.08      1.89 o 
   1   6  -7       36.05       35.13      1.23 o 
   2   6  -7      237.42      236.68      3.01 o 
   3   6  -7       68.63       66.45      1.45 o 
   4   6  -7        0.44        1.37      0.70 o 
   5   6  -7       13.00       11.68      0.87 o 
   6   6  -7       33.11       30.59      1.13 o 
   7   6  -7        6.48        6.25      1.51 o 
   8   6  -7        8.61        7.57      0.87 o 
   9   6  -7       65.27       75.75      2.33 o 
   0   7  -7      431.29      423.28     13.05 o 
   1   7  -7        4.43        4.62      0.62 o 
   2   7  -7      294.80      286.77      3.94 o 
   3   7  -7      114.01      105.75      2.77 o 
   4   7  -7      272.54      265.23      3.90 o 
   5   7  -7       97.67       88.93      2.03 o 
   6   7  -7       70.25       64.19      1.79 o 
   7   7  -7       51.09       54.28      1.92 o 
   8   7  -7       20.55       24.90      1.70 o 
   1   8  -7       41.71       42.83      1.56 o 
   2   8  -7       92.88       92.13      2.03 o 
   3   8  -7      123.49      115.19      2.36 o 
   4   8  -7       22.74       21.70      1.13 o 
   5   8  -7       43.00       44.67      2.83 o 
   6   8  -7       38.18       37.50      1.48 o 
   7   8  -7       15.19       13.04      1.73 o 
   0   9  -7       20.06       22.60      2.26 o 
   1   9  -7       49.38       45.54      1.70 o 
   2   9  -7      192.38      192.94      4.22 o 
   3   9  -7       38.64       40.82      1.47 o 
   4   9  -7       96.34       89.73      2.21 o 
   5   9  -7       76.93       70.42      2.01 o 
   6   9  -7       31.88       36.42      2.05 o 
   1  10  -7        5.91        7.87      0.98 o 
   2  10  -7       21.92       25.94      1.45 o 
   3  10  -7       11.93       13.30      1.13 o 
   4  10  -7        4.85        5.79      0.96 o 
   5  10  -7        1.08        0.63      0.89 o 
   0  11  -7       38.61       44.08      2.63 o 
   1  11  -7        0.92        1.87      1.39 o 
   2  11  -7       27.44       32.46      1.65 o 
   3  11  -7       14.09       11.88      1.43 o 
   0   0  -6     3707.61     3786.95     54.36 o 
   2   0  -6     2650.14     2677.21     27.47 o 
   4   0  -6      172.17      141.89      2.24 o 
   6   0  -6      819.18      839.19     11.16 o 
   8   0  -6      250.41      251.38      5.95 o 
  10   0  -6      105.10      105.00      3.85 o 
   1   1  -6      916.68     1054.71      7.94 o 
   2   1  -6      411.16      464.36      3.80 o 
   3   1  -6      296.64      337.92      3.10 o 
   4   1  -6      211.64      229.06      2.22 o 
   5   1  -6       13.62       14.16      0.61 o 
   6   1  -6      117.29      125.32      2.12 o 
   7   1  -6       47.82       49.39      1.58 o 
   8   1  -6      246.60      249.14      7.03 o 
   9   1  -6       78.97       77.90      2.21 o 
  10   1  -6        4.37        3.64      0.84 o 
  11   1  -6       48.35       55.17      2.63 o 
   0   2  -6      720.56      652.46      7.20 o 
   1   2  -6     3028.14     3234.50     23.33 o 
   2   2  -6     1595.88     1641.55     12.10 o 
   3   2  -6      292.02      321.57      2.83 o 
   4   2  -6     1338.31     1288.13     11.47 o 
   5   2  -6      370.40      380.13      4.13 o 
   6   2  -6       94.30       90.84      1.90 o 
   7   2  -6      127.82      120.46      2.87 o 
   8   2  -6      194.31      202.91      5.25 o 
   9   2  -6       86.82       81.19      2.29 o 
  10   2  -6       15.46       17.56      1.61 o 
  11   2  -6       48.99       45.51      2.43 o 
   1   3  -6      255.17      283.62      2.66 o 
   2   3  -6      338.65      349.29      3.25 o 
   3   3  -6      224.57      220.28      2.86 o 
   4   3  -6       27.82       30.91      0.88 o 
   5   3  -6      139.61      136.78      2.05 o 
   6   3  -6       90.77       87.41      2.37 o 
   7   3  -6       94.86       90.00      1.91 o 
   8   3  -6       41.34       42.00      1.38 o 
   9   3  -6       29.40       29.90      1.26 o 
  10   3  -6       23.81       24.78      1.45 o 
   0   4  -6     1354.45     1303.19     13.85 o 
   1   4  -6      124.56      124.19      1.65 o 
   2   4  -6      414.51      384.53      4.00 o 
   3   4  -6      369.49      366.18      3.93 o 
   4   4  -6      615.02      594.39      7.30 o 
   5   4  -6       71.56       65.01      1.37 o 
   6   4  -6      127.41      133.20      3.03 o 
   7   4  -6        3.60        4.15      0.63 o 
   8   4  -6        3.10        2.62      0.61 o 
   9   4  -6       89.79       79.36      2.23 o 
  10   4  -6      108.62      123.49      6.99 o 
   1   5  -6       26.61       25.60      0.80 o 
   2   5  -6       12.94       16.39      1.24 o 
   3   5  -6       72.44       71.52      1.73 o 
   4   5  -6        1.28        1.79      0.46 o 
   5   5  -6      188.12      170.74      3.01 o 
   6   5  -6       84.23       83.59      2.04 o 
   7   5  -6      128.86      120.42      3.43 o 
   8   5  -6      172.55      164.99      3.26 o 
   9   5  -6       17.53       19.34      1.26 o 
  10   5  -6        8.65       10.05      1.30 o 
   0   6  -6      323.88      312.60      6.16 o 
   1   6  -6      120.61      121.95      2.11 o 
   2   6  -6      102.41       96.96      1.88 o 
   3   6  -6      213.36      220.39      3.40 o 
   4   6  -6       87.91       90.48      1.92 o 
   5   6  -6      376.86      341.75      4.53 o 
   6   6  -6       54.35       59.05      1.87 o 
   7   6  -6       77.37       70.57      2.06 o 
   8   6  -6       71.52       74.05      2.20 o 
   9   6  -6        3.57        3.56      0.96 o 
   1   7  -6       47.35       44.97      1.29 o 
   2   7  -6        0.75        1.04      0.50 o 
   3   7  -6      220.91      209.50      3.20 o 
   4   7  -6       97.28       97.91      2.09 o 
   5   7  -6       10.52       10.59      0.85 o 
   6   7  -6       44.35       41.65      1.46 o 
   7   7  -6       64.00       68.53      2.11 o 
   8   7  -6       49.20       46.06      5.23 o 
   9   7  -6       58.12       65.74      3.22 o 
   0   8  -6      123.92      124.67      3.74 o 
   1   8  -6      134.21      129.18      2.36 o 
   2   8  -6       20.43       18.55      0.98 o 
   3   8  -6       70.90       63.84      1.67 o 
   4   8  -6        5.22        3.76      0.68 o 
   5   8  -6       31.60       34.79      1.37 o 
   6   8  -6       71.28       77.84      2.67 o 
   7   8  -6       92.34       94.72      3.72 o 
   8   8  -6       29.74       36.43      2.47 o 
   1   9  -6       70.75       73.51      2.18 o 
   2   9  -6       10.67        9.98      0.85 o 
   3   9  -6       19.38       19.33      1.58 o 
   4   9  -6       55.02       53.87      1.68 o 
   5   9  -6       15.95       15.38      1.19 o 
   6   9  -6       39.01       38.99      2.53 o 
   7   9  -6        0.75        1.19      1.15 o 
   0  10  -6       85.47       76.95      3.09 o 
   1  10  -6       41.79       46.93      1.88 o 
   2  10  -6       50.78       46.08      1.77 o 
   3  10  -6        5.00        5.21      0.79 o 
   4  10  -6       70.31       67.78      2.58 o 
   5  10  -6       59.86       63.82      2.63 o 
   6  10  -6       42.45       48.72      4.38 o 
   1  11  -6        9.68        7.47      1.00 o 
   2  11  -6        0.65        1.15      0.81 o 
   3  11  -6       43.78       46.31      2.82 o 
   4  11  -6        5.10        2.74      1.61 o 
   2   0  -5      237.68      219.22      2.78 o 
   4   0  -5     1883.21     2033.57     21.24 o 
   6   0  -5        2.20        2.98      0.53 o 
   8   0  -5      272.16      267.05      6.11 o 
  10   0  -5      164.07      171.54      6.57 o 
   0   1  -5      773.63      779.53      8.35 o 
   1   1  -5     2205.75     2182.62     15.82 o 
   2   1  -5      203.29      219.04      2.09 o 
   3   1  -5     3494.25     3589.92     25.81 o 
   4   1  -5     1198.77     1249.16     10.12 o 
   5   1  -5      243.76      220.82      2.57 o 
   6   1  -5       17.05       17.12      0.93 o 
   7   1  -5      182.74      175.18      2.72 o 
   8   1  -5       30.72       30.89      1.35 o 
   9   1  -5       36.26       36.29      1.55 o 
  10   1  -5       67.11       71.32      2.20 o 
  11   1  -5       66.69       77.30      2.40 o 
   1   2  -5      835.41      819.08      7.20 o 
   2   2  -5       58.67       61.64      0.92 o 
   3   2  -5       94.99       96.16      1.31 o 
   4   2  -5      830.66      896.49      7.46 o 
   5   2  -5      342.55      347.07      3.79 o 
   6   2  -5       82.51       90.02      1.85 o 
   7   2  -5      119.33      114.49      2.21 o 
   8   2  -5       75.30       77.67      1.92 o 
   9   2  -5      114.39      110.28      2.61 o 
  10   2  -5       29.54       28.95      1.50 o 
  11   2  -5       39.86       38.23      2.06 o 
   0   3  -5      147.94      146.04      2.32 o 
   1   3  -5     1475.57     1486.88     12.66 o 
   2   3  -5      710.55      748.63      6.84 o 
   3   3  -5      464.62      446.32      4.88 o 
   4   3  -5      423.15      423.40      4.76 o 
   5   3  -5      258.72      247.94      3.26 o 
   6   3  -5      281.53      260.86      3.90 o 
   7   3  -5      354.69      353.15      6.72 o 
   8   3  -5        0.91        0.69      0.65 o 
   9   3  -5       47.07       48.36      1.55 o 
  10   3  -5        8.45        7.75      1.14 o 
  11   3  -5      160.27      178.28      5.35 o 
   1   4  -5       43.51       60.11      3.61 o 
   2   4  -5      139.68      150.25      2.37 o 
   3   4  -5      380.61      400.40      4.55 o 
   4   4  -5       51.83       55.01      1.74 o 
   5   4  -5       30.41       31.05      1.03 o 
   6   4  -5       19.86       20.82      1.18 o 
   7   4  -5       81.59       72.67      1.94 o 
   8   4  -5        1.28        2.33      0.76 o 
   9   4  -5      195.98      195.29      3.64 o 
  10   4  -5       27.30       30.72      1.80 o 
   0   5  -5      602.46      609.04     10.83 o 
   1   5  -5      259.99      229.22      2.70 o 
   2   5  -5     1080.30     1095.09     10.98 o 
   3   5  -5      470.34      447.46      5.24 o 
   4   5  -5      258.47      257.26      3.82 o 
   5   5  -5      246.97      257.69      3.94 o 
   6   5  -5       56.59       56.25      1.82 o 
   7   5  -5      215.06      201.83      4.06 o 
   8   5  -5      139.52      121.52      2.76 o 
   9   5  -5       51.66       55.46      2.68 o 
  10   5  -5       16.56       15.05      1.47 o 
   1   6  -5      182.19      190.70      2.45 o 
   2   6  -5      125.46      130.54      2.17 o 
   3   6  -5       54.14       49.67      1.32 o 
   4   6  -5       38.76       41.93      1.27 o 
   5   6  -5       49.69       45.68      1.37 o 
   6   6  -5       18.25       14.90      1.03 o 
   7   6  -5       41.00       36.48      1.79 o 
   8   6  -5      124.83      112.80      3.94 o 
   9   6  -5       21.76       18.52      3.60 o 
  10   6  -5       22.23       25.59      2.21 o 
   0   7  -5      335.29      347.90      5.59 o 
   1   7  -5      117.02      107.75      2.46 o 
   2   7  -5       91.90       96.36      1.90 o 
   3   7  -5       29.42       27.90      1.08 o 
   4   7  -5      267.77      255.47      3.65 o 
   5   7  -5      205.78      208.42      3.24 o 
   6   7  -5       73.40       69.87      1.99 o 
   7   7  -5       92.96       95.31      3.52 o 
   8   7  -5      111.05      100.59      3.80 o 
   9   7  -5       49.73       48.74      2.81 o 
   1   8  -5      129.15      124.31      2.27 o 
   2   8  -5        0.87        0.24      0.49 o 
   3   8  -5       65.31       63.76      1.64 o 
   4   8  -5       37.64       38.86      1.49 o 
   5   8  -5      100.54      101.19      2.20 o 
   6   8  -5       30.68       27.46      2.03 o 
   7   8  -5        8.70       10.56      1.56 o 
   8   8  -5       11.34       12.15      1.73 o 
   0   9  -5      101.58       99.85      3.96 o 
   1   9  -5       21.25       21.47      1.72 o 
   2   9  -5       48.81       55.19      2.03 o 
   3   9  -5        7.31        7.46      0.78 o 
   4   9  -5       84.84       87.76      2.33 o 
   5   9  -5        2.29        2.79      1.40 o 
   6   9  -5       54.25       53.99      4.59 o 
   7   9  -5       28.75       34.18      2.43 o 
   1  10  -5       98.64       96.45      2.45 o 
   2  10  -5        6.33        8.32      0.85 o 
   3  10  -5       39.72       39.37      1.63 o 
   4  10  -5       43.01       35.75      3.37 o 
   5  10  -5       45.81       44.41      2.59 o 
   6  10  -5       22.77       22.57      2.12 o 
   0  11  -5      106.82      111.09      4.66 o 
   1  11  -5       42.37       43.68      1.78 o 
   2  11  -5        1.87        1.66      0.89 o 
   3  11  -5       34.92       32.36      1.89 o 
   4  11  -5       45.92       48.25      3.35 o 
   1  12  -5       19.97       20.36      2.03 o 
   0   0  -4     8987.21     9092.80    131.14 o 
   2   0  -4     1877.19     1856.30     18.99 o 
   4   0  -4     1568.39     1558.90     18.98 o 
   6   0  -4      276.57      254.81      4.20 o 
   8   0  -4       26.80       24.50      1.98 o 
  10   0  -4      458.71      444.85      9.22 o 
   1   1  -4       67.09       65.09      0.87 o 
   2   1  -4      783.03      772.21      6.76 o 
   3   1  -4      333.63      375.35      3.10 o 
   4   1  -4      447.05      489.37      4.33 o 
   5   1  -4       38.90       41.64      0.88 o 
   6   1  -4       60.95       66.84      1.22 o 
   7   1  -4      153.05      150.23      2.41 o 
   8   1  -4      176.77      179.30      3.48 o 
   9   1  -4       19.97       20.12      1.39 o 
  10   1  -4       44.56       51.01      1.87 o 
  11   1  -4        4.09        5.12      1.23 o 
   0   2  -4      647.94      594.44      6.45 o 
   1   2  -4      505.32      513.86      4.29 o 
   2   2  -4     1554.70     1526.91     13.08 o 
   3   2  -4      500.52      574.33      5.91 o 
   4   2  -4     2603.11     2690.68     22.58 o 
   5   2  -4      177.64      177.39      2.31 o 
   6   2  -4      233.91      242.15      3.94 o 
   7   2  -4       46.53       51.88      1.34 o 
   8   2  -4      573.39      551.92      6.41 o 
   9   2  -4      239.26      228.95      3.51 o 
  10   2  -4      120.69      121.05      3.47 o 
  11   2  -4        5.33        6.47      1.55 o 
   1   3  -4      198.91      205.79      2.44 o 
   2   3  -4      924.54      991.35      9.56 o 
   3   3  -4      198.42      240.00      2.98 o 
   4   3  -4     1142.65     1181.68     11.54 o 
   5   3  -4      359.92      353.71      4.68 o 
   6   3  -4       51.69       54.68      1.49 o 
   7   3  -4      142.36      126.20      2.49 o 
   8   3  -4       92.11       91.65      2.17 o 
   9   3  -4       23.83       20.58      1.29 o 
  10   3  -4       33.42       35.22      2.08 o 
  11   3  -4       11.53       13.98      2.54 o 
   0   4  -4     1563.27     1568.30     19.37 o 
   1   4  -4      227.99      240.65      2.63 o 
   2   4  -4      552.03      539.62      6.32 o 
   3   4  -4      914.69      966.06      9.51 o 
   4   4  -4      115.11      104.97      1.80 o 
   5   4  -4      509.85      499.27      5.64 o 
   6   4  -4      517.67      494.83      8.32 o 
   7   4  -4      130.78      112.33      3.12 o 
   8   4  -4      156.35      159.67      3.45 o 
   9   4  -4      133.05      138.18      3.29 o 
  10   4  -4       39.38       31.31      2.21 o 
  11   4  -4        6.50        5.35      1.20 o 
   1   5  -4      799.96      810.08      7.53 o 
   2   5  -4      348.10      358.60      3.77 o 
   3   5  -4      368.22      383.99      5.09 o 
   4   5  -4       59.02       60.04      1.40 o 
   5   5  -4       57.12       61.38      1.47 o 
   6   5  -4       48.02       45.56      1.48 o 
   7   5  -4       77.92       79.99      2.05 o 
   8   5  -4      146.11      139.12      2.89 o 
   9   5  -4        8.11        5.79      1.36 o 
  10   5  -4       50.06       49.91      3.88 o 
   0   6  -4      124.82      119.86      3.38 o 
   1   6  -4      270.29      261.39      3.99 o 
   2   6  -4     1206.07     1192.98     12.56 o 
   3   6  -4      169.72      167.86      2.56 o 
   4   6  -4       69.43       73.12      2.20 o 
   5   6  -4      548.07      521.66      6.07 o 
   6   6  -4       52.87       60.01      1.75 o 
   7   6  -4       23.14       24.97      1.24 o 
   8   6  -4       27.96       33.54      5.65 o 
   9   6  -4        4.33        5.95      1.38 o 
  10   6  -4       31.70       28.87      2.34 o 
   1   7  -4        8.13        7.57      0.55 o 
   2   7  -4       77.70       76.37      2.03 o 
   3   7  -4       38.04       38.13      1.20 o 
   4   7  -4        0.43        1.00      0.47 o 
   5   7  -4       89.20       85.77      1.89 o 
   6   7  -4       85.57       79.90      2.85 o 
   7   7  -4       11.66        8.83      1.42 o 
   8   7  -4       20.26       17.99      1.91 o 
   9   7  -4        8.34       11.46      1.69 o 
   0   8  -4      182.82      167.23      3.40 o 
   1   8  -4      139.17      140.66      2.40 o 
   2   8  -4       34.67       35.45      1.23 o 
   3   8  -4      268.66      270.50      3.77 o 
   4   8  -4       99.08      103.67      2.12 o 
   5   8  -4       12.06       12.47      1.42 o 
   6   8  -4       27.87       27.33      4.10 o 
   7   8  -4       72.23       72.73      3.19 o 
   8   8  -4       37.23       40.14      2.61 o 
   1   9  -4      126.58      123.64      2.34 o 
   2   9  -4       38.69       40.97      1.46 o 
   3   9  -4        4.22        3.12      0.64 o 
   4   9  -4       12.23       11.69      1.23 o 
   5   9  -4        8.25       11.26      1.44 o 
   6   9  -4       23.79       25.90      2.07 o 
   7   9  -4       17.00       18.72      1.90 o 
   0  10  -4        2.87        3.84      1.08 o 
   1  10  -4      130.77      142.59      2.92 o 
   2  10  -4        9.06        9.51      0.96 o 
   3  10  -4        6.50        8.11      1.10 o 
   4  10  -4       16.09       15.42      1.39 o 
   5  10  -4       24.27       28.75      4.02 o 
   6  10  -4       36.06       38.13      3.39 o 
   1  11  -4       53.55       52.30      2.15 o 
   2  11  -4       18.71       22.55      1.93 o 
   3  11  -4       12.08       13.13      2.36 o 
   4  11  -4       22.95       25.80      2.09 o 
   5  11  -4        8.26       11.79      3.88 o 
   0  12  -4       33.73       30.08      2.97 o 
   1  12  -4        9.33       10.73      2.12 o 
   2  12  -4       28.51       27.06      3.25 o 
   2   0  -3      573.32      557.93      6.05 o 
   4   0  -3      153.15      164.26      2.70 o 
   6   0  -3      593.79      565.86      7.82 o 
   8   0  -3       91.90      112.56      5.95 o 
  10   0  -3        9.20       10.69      2.33 o 
   0   1  -3      368.50      367.00      5.71 o 
   1   1  -3     2264.51     2244.53     20.47 o 
   2   1  -3      554.77      566.16      4.67 o 
   3   1  -3      539.93      514.82      4.70 o 
   4   1  -3      869.99      941.71      9.08 o 
   5   1  -3     1966.85     2001.62     18.72 o 
   6   1  -3        2.24        3.29      0.41 o 
   7   1  -3      847.67      813.92      8.50 o 
   8   1  -3      271.28      247.00      3.47 o 
   9   1  -3       28.61       28.99      1.51 o 
  10   1  -3      144.89      146.64      3.13 o 
  11   1  -3        2.98        2.92      0.90 o 
   1   2  -3     1362.18     1326.31     11.21 o 
   2   2  -3     1239.63     1238.33     11.62 o 
   3   2  -3      270.64      276.48      3.01 o 
   4   2  -3      109.90      105.07      1.38 o 
   5   2  -3       76.08       76.80      1.32 o 
   6   2  -3      152.35      148.52      2.15 o 
   7   2  -3      562.81      547.59      6.83 o 
   8   2  -3       65.66       68.82      1.83 o 
   9   2  -3      144.37      140.05      2.57 o 
  10   2  -3       52.70       54.30      2.22 o 
  11   2  -3       26.13       23.20      2.05 o 
   0   3  -3      710.10      725.60     16.35 o 
   1   3  -3     2068.35     2000.83     18.45 o 
   2   3  -3      287.53      286.15      3.20 o 
   3   3  -3     1579.76     1549.13     14.63 o 
   4   3  -3     1176.20     1237.24     10.79 o 
   5   3  -3      619.76      577.79      7.58 o 
   6   3  -3       67.57       54.59      1.57 o 
   7   3  -3       56.30       58.74      1.58 o 
   8   3  -3       39.06       45.19      1.68 o 
   9   3  -3      529.13      555.25      8.38 o 
  10   3  -3       85.17       82.20      3.05 o 
  11   3  -3        6.31        7.91      1.69 o 
   1   4  -3      554.74      586.92      5.48 o 
   2   4  -3     1302.95     1354.20     11.95 o 
   3   4  -3     2785.57     2946.76     29.93 o 
   4   4  -3       27.19       46.90      2.78 o 
   5   4  -3       77.91       83.64      1.98 o 
   6   4  -3       25.62       23.63      1.17 o 
   7   4  -3       61.16       55.88      1.79 o 
   8   4  -3      115.05      123.88      2.60 o 
   9   4  -3       18.88       21.11      3.81 o 
  10   4  -3       20.35       22.30      2.00 o 
  11   4  -3       25.86       27.05      2.31 o 
   0   5  -3     1565.27     1676.88     20.64 o 
   1   5  -3      265.41      248.50      2.78 o 
   2   5  -3      468.33      485.80      4.39 o 
   3   5  -3      853.13      861.46      8.80 o 
   4   5  -3       82.55       90.62      1.72 o 
   5   5  -3       54.11       55.47      1.50 o 
   6   5  -3      382.57      358.89      5.03 o 
   7   5  -3      144.80      155.45      2.92 o 
   8   5  -3       83.84       83.30      3.22 o 
   9   5  -3       50.09       51.19      3.67 o 
  10   5  -3       16.33       16.98      2.12 o 
   1   6  -3      198.46      206.40      2.28 o 
   2   6  -3      393.30      407.98      4.28 o 
   3   6  -3      334.28      336.54      4.10 o 
   4   6  -3       30.69       30.83      1.05 o 
   5   6  -3       24.32       27.09      1.28 o 
   6   6  -3      189.98      189.54      3.26 o 
   7   6  -3       48.50       44.95      2.82 o 
   8   6  -3      109.80      108.43      3.82 o 
   9   6  -3        0.17       -0.59      0.94 o 
  10   6  -3       16.76       14.46      2.12 o 
   0   7  -3      217.45      219.36      3.86 o 
   1   7  -3      289.30      286.03      3.31 o 
   2   7  -3      295.64      313.92      3.95 o 
   3   7  -3       50.04       50.18      1.31 o 
   4   7  -3      132.83      132.70      2.33 o 
   5   7  -3      177.73      181.52      5.32 o 
   6   7  -3       57.35       55.93      2.57 o 
   7   7  -3       53.15       62.61      5.16 o 
   8   7  -3       11.86       11.18      1.59 o 
   9   7  -3       14.32       14.37      1.87 o 
   1   8  -3       97.13      100.96      1.77 o 
   2   8  -3      155.57      154.06      2.54 o 
   3   8  -3       28.07       30.73      1.12 o 
   4   8  -3       18.02       18.92      1.06 o 
   5   8  -3       26.12       24.43      2.54 o 
   6   8  -3       14.52       14.09      1.53 o 
   7   8  -3        8.22       14.15      4.94 o 
   8   8  -3       10.83        9.19      1.59 o 
   9   8  -3       40.19       38.97      2.71 o 
   0   9  -3        0.84        2.95      1.13 o 
   1   9  -3       61.72       62.47      1.73 o 
   2   9  -3      192.95      193.60      3.05 o 
   3   9  -3       23.54       21.26      1.17 o 
   4   9  -3       47.41       50.15      2.07 o 
   5   9  -3       86.57       80.06      4.94 o 
   6   9  -3      101.79      103.51      3.80 o 
   7   9  -3       72.12       82.59      3.46 o 
   8   9  -3        2.11        1.65      1.14 o 
   1  10  -3       94.85      100.10      2.14 o 
   2  10  -3       62.39       61.80      1.89 o 
   3  10  -3       11.77       13.92      1.31 o 
   4  10  -3        9.37        8.50      2.54 o 
   5  10  -3        2.72        1.27      1.55 o 
   6  10  -3       38.06       39.80      3.88 o 
   0  11  -3       75.55       78.68      4.24 o 
   1  11  -3       30.91       31.49      2.09 o 
   2  11  -3       91.27       96.35      3.33 o 
   3  11  -3       40.21       43.97      2.11 o 
   4  11  -3       17.56       18.44      1.83 o 
   5  11  -3       10.33       11.96      2.12 o 
   1  12  -3        8.66        4.94      1.84 o 
   2  12  -3        5.17        4.40      1.29 o 
   0   0  -2      758.19      833.14     17.09 o 
   2   0  -2     2209.35     2230.43     46.34 o 
   4   0  -2     1276.91     1244.54     15.27 o 
   6   0  -2      177.10      161.29      2.98 o 
   8   0  -2      637.35      648.81      9.18 o 
  10   0  -2      360.02      378.68      8.01 o 
   1   1  -2     1036.36     1015.63      9.56 o 
   2   1  -2     2340.78     2311.25     27.35 o 
   3   1  -2     4873.54     5017.96     48.11 o 
   4   1  -2      236.42      246.30      2.80 o 
   5   1  -2      336.99      397.48      4.32 o 
   6   1  -2      298.73      298.61      4.76 o 
   7   1  -2      146.71      156.40      2.36 o 
   8   1  -2       56.28       51.74      1.35 o 
   9   1  -2       91.27       93.08      1.97 o 
  10   1  -2       70.35       65.35      2.81 o 
  11   1  -2        9.87        6.98      1.34 o 
   0   2  -2     1669.80     1625.95     36.51 o 
   1   2  -2     1959.21     2042.85     18.48 o 
   2   2  -2     9451.01     9361.68    213.19 o 
   3   2  -2       96.02      100.79      1.44 o 
   4   2  -2       29.08       37.07      0.99 o 
   5   2  -2      438.93      483.72      5.82 o 
   6   2  -2      536.62      527.15      6.45 o 
   7   2  -2      122.62      114.50      2.24 o 
   8   2  -2      159.93      155.65      3.23 o 
   9   2  -2       32.24       27.96      1.41 o 
  10   2  -2        2.36        0.99      0.90 o 
  11   2  -2        8.74       11.52      1.84 o 
   1   3  -2     2063.60     2130.86     17.92 o 
   2   3  -2      526.51      517.81      5.33 o 
   3   3  -2     1651.69     1706.67     17.83 o 
   4   3  -2      188.26      196.40      3.21 o 
   5   3  -2      688.82      709.50      9.35 o 
   6   3  -2      193.41      195.94      3.46 o 
   7   3  -2       72.51       74.92      2.04 o 
   8   3  -2       27.92       27.00      1.33 o 
   9   3  -2        4.83        4.88      0.89 o 
  10   3  -2        2.17        1.53      1.08 o 
  11   3  -2        8.76        9.51      1.56 o 
   0   4  -2      373.17      346.16      4.14 o 
   1   4  -2      664.66      691.31      6.26 o 
   2   4  -2      163.61      155.86      1.83 o 
   3   4  -2     1280.71     1293.26     12.61 o 
   4   4  -2     1468.49     1458.72     15.83 o 
   5   4  -2       22.54       24.49      0.94 o 
   6   4  -2     1389.04     1381.59     15.33 o 
   7   4  -2      870.04      831.12      9.90 o 
   8   4  -2       60.78       56.78      1.95 o 
   9   4  -2       38.01       45.19      2.44 o 
  10   4  -2       36.98       43.79      2.51 o 
  11   4  -2       12.75       10.51      1.69 o 
   1   5  -2     1469.62     1557.09     13.50 o 
   2   5  -2     1011.62     1041.21      9.39 o 
   3   5  -2       14.35       16.07      0.69 o 
   4   5  -2      273.15      267.11      3.73 o 
   5   5  -2      135.50      133.98      2.39 o 
   6   5  -2      393.15      390.16      5.26 o 
   7   5  -2      152.06      159.03      4.38 o 
   8   5  -2      165.59      163.81      5.44 o 
   9   5  -2       45.52       40.42      2.43 o 
  10   5  -2        7.93        8.51      1.56 o 
   0   6  -2      295.51      312.59      4.10 o 
   1   6  -2      530.64      553.02      4.64 o 
   2   6  -2      192.62      165.97      2.14 o 
   3   6  -2      198.72      197.04      2.75 o 
   4   6  -2        6.87        7.28      0.65 o 
   5   6  -2      537.09      528.42      6.68 o 
   6   6  -2       24.32       27.25      1.83 o 
   7   6  -2       57.89       62.31      2.73 o 
   8   6  -2       82.44       94.20      4.73 o 
   9   6  -2       63.27       57.49      2.88 o 
  10   6  -2      112.42      136.32      6.36 o 
   1   7  -2      362.86      378.83      3.50 o 
   2   7  -2      185.64      190.50      2.49 o 
   3   7  -2      203.87      202.99      2.90 o 
   4   7  -2       17.74       15.92      1.14 o 
   5   7  -2       30.24       32.40      2.19 o 
   6   7  -2        9.73        9.47      1.69 o 
   7   7  -2        1.79        1.58      1.04 o 
   8   7  -2        1.23        0.30      1.02 o 
   9   7  -2       18.57       17.24      1.93 o 
   0   8  -2      143.91      147.13      2.63 o 
   1   8  -2      510.54      516.07      4.97 o 
   2   8  -2      115.21      113.10      2.04 o 
   3   8  -2      103.95      107.62      2.29 o 
   4   8  -2      161.39      169.03      4.81 o 
   5   8  -2       20.63       21.90      1.73 o 
   6   8  -2       36.20       29.91      2.61 o 
   7   8  -2       54.39       57.34      2.88 o 
   8   8  -2        8.25       12.28      1.73 o 
   9   8  -2       19.80       19.54      2.10 o 
   1   9  -2       36.00       37.14      1.12 o 
   2   9  -2      270.85      265.96      4.17 o 
   3   9  -2       44.87       41.99      1.80 o 
   4   9  -2       16.79       14.95      1.76 o 
   5   9  -2       19.48       21.24      4.52 o 
   6   9  -2       82.57       82.59      3.36 o 
   7   9  -2       10.92       10.80      1.56 o 
   8   9  -2       14.92       15.49      1.87 o 
   0  10  -2      196.21      200.55      4.10 o 
   1  10  -2       52.97       55.21      1.73 o 
   2  10  -2       63.85       61.08      2.24 o 
   3  10  -2       35.85       34.00      2.10 o 
   4  10  -2       62.39       67.65      3.02 o 
   5  10  -2       39.43       46.25      2.57 o 
   6  10  -2        3.93        1.76      1.62 o 
   7  10  -2        2.42        1.88      1.15 o 
   1  11  -2       52.29       51.68      2.51 o 
   2  11  -2       32.33       31.79      1.76 o 
   3  11  -2       12.88       14.34      1.98 o 
   4  11  -2       61.54       63.91      4.31 o 
   5  11  -2       13.62       15.78      1.80 o 
   2  12  -2        8.99       10.72      1.63 o 
   3  12  -2       30.46       34.81      2.54 o 
   2   0  -1     4260.62     4409.54    160.86 o 
   4   0  -1     2753.29     2829.35     40.76 o 
   6   0  -1      671.18      711.64     11.48 o 
   8   0  -1      298.26      290.90      4.90 o 
  10   0  -1        7.04        6.07      1.69 o 
  12   0  -1       62.64       80.22      4.94 o 
   0   1  -1     1676.23     1662.34     50.08 o 
   1   1  -1      676.32      666.93      8.01 o 
   2   1  -1     3303.31     3348.12     33.59 o 
   3   1  -1     6360.11     6361.81    111.52 o 
   4   1  -1      442.08      461.83      5.36 o 
   5   1  -1     1098.41     1037.72     13.27 o 
   6   1  -1      167.48      184.23      2.81 o 
   7   1  -1      462.52      453.61      5.74 o 
   8   1  -1      143.49      143.22      2.58 o 
   9   1  -1       50.67       49.00      1.79 o 
  10   1  -1       29.10       29.47      1.45 o 
  11   1  -1       56.06       60.92      6.71 o 
   1   2  -1    20344.62    20630.75    601.32 o 
   2   2  -1     4639.01     4671.50     84.22 o 
   3   2  -1      125.72      109.01      1.88 o 
   4   2  -1      309.08      304.65      3.81 o 
   5   2  -1       18.16       17.26      0.82 o 
   6   2  -1        8.85       11.61      1.02 o 
   7   2  -1      201.58      208.20      3.65 o 
   8   2  -1        5.86        6.22      1.00 o 
   9   2  -1       14.97       15.24      1.08 o 
  10   2  -1        1.10        0.25      0.88 o 
  11   2  -1       41.98       44.59      2.54 o 
   0   3  -1    14089.96    14204.75    218.10 o 
   1   3  -1     8699.26     8484.04     96.53 o 
   2   3  -1      386.58      393.68      5.36 o 
   3   3  -1      228.68      234.02      3.70 o 
   4   3  -1      941.30      965.14     10.74 o 
   5   3  -1      336.63      347.25      4.53 o 
   6   3  -1       67.09       76.89      1.98 o 
   7   3  -1      270.40      271.85      4.01 o 
   8   3  -1      129.63      120.53      2.47 o 
   9   3  -1      265.06      275.35     10.40 o 
  10   3  -1       18.85       18.09      1.79 o 
  11   3  -1       14.48       15.63      2.12 o 
   1   4  -1      164.78      154.83      1.65 o 
   2   4  -1      419.95      444.33      4.28 o 
   3   4  -1      141.30      134.37      1.88 o 
   4   4  -1       66.48       73.53      1.48 o 
   5   4  -1      109.52      111.02      2.00 o 
   6   4  -1       62.52       63.88      1.55 o 
   7   4  -1       36.23       37.37      1.29 o 
   8   4  -1       93.59       94.43      3.36 o 
   9   4  -1       10.20        9.51      1.42 o 
  10   4  -1        1.19        2.67      1.34 o 
  11   4  -1       40.06       38.86      2.51 o 
   0   5  -1     2906.21     3059.22     37.07 o 
   1   5  -1     1568.81     1516.36     12.31 o 
   2   5  -1      841.32      860.24      9.05 o 
   3   5  -1      627.81      595.45      6.27 o 
   4   5  -1       39.30       36.46      1.11 o 
   5   5  -1       51.69       49.82      1.32 o 
   6   5  -1       15.97       16.72      1.11 o 
   7   5  -1      195.30      208.54      5.19 o 
   8   5  -1      148.99      136.94      7.49 o 
   9   5  -1       34.75       37.50      2.27 o 
  10   5  -1       46.14       43.88      4.66 o 
  11   5  -1       12.05       15.48      1.90 o 
   1   6  -1      124.71      121.34      1.57 o 
   2   6  -1      111.01      110.79      1.53 o 
   3   6  -1      201.53      205.93      3.33 o 
   4   6  -1        5.37        4.42      0.56 o 
   5   6  -1      770.74      760.76     18.22 o 
   6   6  -1      144.57      136.77      3.97 o 
   7   6  -1      160.02      155.46      8.77 o 
   8   6  -1        4.90        4.71      2.47 o 
   9   6  -1        6.60        6.13      1.39 o 
  10   6  -1        2.17        3.06      1.28 o 
   0   7  -1       99.53      111.55      2.40 o 
   1   7  -1       57.73       62.48      1.14 o 
   2   7  -1      988.79      989.81      8.47 o 
   3   7  -1      232.22      230.78      3.11 o 
   4   7  -1      301.51      301.19      6.47 o 
   5   7  -1      745.26      760.10     14.58 o 
   6   7  -1      405.34      416.40      8.67 o 
   7   7  -1       89.84       80.87      3.26 o 
   8   7  -1        1.80        0.01      1.62 o 
   9   7  -1       15.51       21.80      2.07 o 
   1   8  -1       53.92       56.68      1.17 o 
   2   8  -1      176.68      178.69      2.49 o 
   3   8  -1       77.19       84.32      2.92 o 
   4   8  -1       44.81       45.10      4.31 o 
   5   8  -1       53.44       51.02      2.47 o 
   6   8  -1       95.16      105.20      3.70 o 
   7   8  -1        6.78        6.67      1.91 o 
   8   8  -1        4.83        6.34      1.46 o 
   9   8  -1       69.12       79.86      9.11 o 
   0   9  -1      200.47      214.70      3.48 o 
   1   9  -1       43.81       44.31      1.21 o 
   2   9  -1       22.02       24.76      1.23 o 
   3   9  -1      120.12      119.43      7.49 o 
   4   9  -1      331.53      330.66      7.22 o 
   5   9  -1       14.37       14.08      1.59 o 
   6   9  -1      106.87      109.53      4.24 o 
   7   9  -1       27.64       33.45      2.31 o 
   8   9  -1       41.02       42.35      2.75 o 
   1  10  -1       73.26       76.39      1.83 o 
   2  10  -1       25.21       21.74      1.73 o 
   3  10  -1        2.45        0.65      0.94 o 
   4  10  -1       12.62       12.22      1.59 o 
   5  10  -1       33.03       32.90      4.66 o 
   6  10  -1        4.11        4.41      1.32 o 
   7  10  -1        9.59        6.09      1.38 o 
   0  11  -1       10.70       10.02      2.12 o 
   1  11  -1       24.52       27.13      1.93 o 
   2  11  -1       83.04       82.48      3.22 o 
   3  11  -1       43.94       43.86      3.60 o 
   4  11  -1       27.56       26.83      2.13 o 
   5  11  -1        0.52       -0.68      0.98 o 
   1  12  -1        0.35       -1.13      1.55 o 
   2  12  -1        5.45        5.35      1.32 o 
   3  12  -1       62.60       69.18      3.19 o 
   2   0   0     4324.64     4439.54     89.34 o 
   4   0   0       41.35       38.71      1.84 o 
   6   0   0      122.92      135.05      4.53 o 
   8   0   0      951.61      984.38     22.39 o 
  10   0   0       25.65       31.72      1.99 o 
   1   1   0      274.15      245.84      4.05 o 
   2   1   0     1941.04     1854.74     37.40 o 
   3   1   0      293.70      263.78      3.15 o 
   4   1   0      605.77      643.77      8.25 o 
   5   1   0      183.65      221.71      3.51 o 
   6   1   0       78.41       77.90      1.82 o 
   7   1   0      186.20      207.88      3.67 o 
   8   1   0       16.95       16.29      1.28 o 
   9   1   0        0.22        0.62      0.51 o 
  10   1   0        0.60        0.29      0.70 o 
  11   1   0        7.45        7.10      1.29 o 
   0   2   0      183.53      200.87      3.36 o 
   1   2   0       91.36      110.56      1.31 o 
   2   2   0     3365.46     3353.93     34.59 o 
   3   2   0      106.14      108.63      1.61 o 
   4   2   0     1153.58     1116.73     12.06 o 
   5   2   0      281.68      287.88      4.26 o 
   6   2   0      595.11      592.51      8.02 o 
   7   2   0        1.78        3.03      0.59 o 
   8   2   0      290.19      287.78      4.91 o 
   9   2   0      235.86      224.80      4.42 o 
  10   2   0       78.47       85.58      3.28 o 
  11   2   0       57.57       60.12      2.93 o 
   1   3   0     2518.88     2476.14     21.00 o 
   2   3   0      135.71      139.86      1.73 o 
   3   3   0      392.98      427.43      4.97 o 
   4   3   0      241.66      238.62      3.16 o 
   5   3   0       63.15       58.75      1.37 o 
   6   3   0      101.61       99.95      1.92 o 
   7   3   0      294.63      298.59      4.24 o 
   8   3   0        0.00       -0.71      1.06 o 
   9   3   0       22.56       21.37      1.73 o 
  10   3   0       32.00       33.59      2.19 o 
  11   3   0       79.46       85.84      7.77 o 
   0   4   0     1172.49     1376.33     16.89 o 
   1   4   0     1651.94     1690.18     14.59 o 
   2   4   0     1036.79     1040.95      9.17 o 
   3   4   0      561.06      540.22      5.60 o 
   4   4   0     2580.98     2561.62     26.82 o 
   5   4   0        7.64        5.50      0.51 o 
   6   4   0       81.85       80.91      1.96 o 
   7   4   0       68.89       63.71      2.57 o 
   8   4   0       43.56       45.79      2.29 o 
   9   4   0        0.01       -0.49      0.84 o 
  10   4   0       71.20       80.76      3.42 o 
  11   4   0        0.93        0.46      1.34 o 
   1   5   0       69.53       80.05      1.20 o 
   2   5   0     1848.68     1906.12     16.44 o 
   3   5   0      464.78      447.27      4.85 o 
   4   5   0      201.76      190.35      2.79 o 
   5   5   0        3.66        4.25      0.60 o 
   6   5   0      328.22      323.05      7.58 o 
   7   5   0       32.03       31.01      1.90 o 
   8   5   0       13.85       12.79      1.49 o 
   9   5   0        0.27        2.05      2.33 o 
  10   5   0        0.01        0.22      1.02 o 
  11   5   0        1.07       -0.87      1.08 o 
   0   6   0       78.31       62.86      1.59 o 
   1   6   0      902.17      876.56      8.06 o 
   2   6   0      227.11      213.66      2.52 o 
   3   6   0       26.73       24.39      0.93 o 
   4   6   0      460.25      458.16      6.74 o 
   5   6   0      290.85      256.97     17.49 o 
   6   6   0      114.64      119.88      3.70 o 
   7   6   0      128.77      119.64      3.86 o 
   8   6   0       35.10       44.13      2.44 o 
   9   6   0       87.19       96.82      3.72 o 
  10   6   0       35.08       31.48      2.68 o 
   1   7   0        9.15        6.21      0.73 o 
   2   7   0      796.07      802.81      7.07 o 
   3   7   0      126.05      118.96      2.26 o 
   4   7   0       42.11       34.46      1.87 o 
   5   7   0       17.87       18.53      1.56 o 
   6   7   0        0.67       -0.91      0.81 o 
   7   7   0      163.23      159.09      6.36 o 
   8   7   0        5.59        6.89      1.42 o 
   9   7   0        1.02        2.13      1.22 o 
   0   8   0       48.09       45.41      1.58 o 
   1   8   0       77.62       78.09      1.42 o 
   2   8   0      147.08      150.30      2.66 o 
   3   8   0      525.17      498.86      7.69 o 
   4   8   0      369.83      357.08      7.50 o 
   5   8   0       33.04       31.35      3.81 o 
   6   8   0      353.26      358.66      7.94 o 
   7   8   0       61.00       56.12      2.81 o 
   8   8   0        1.96        5.43      1.32 o 
   9   8   0       12.67       14.05      1.90 o 
   1   9   0      169.90      169.80      2.72 o 
   2   9   0       10.30        8.54      0.94 o 
   3   9   0      383.64      366.37      6.25 o 
   4   9   0       34.11       32.71      3.46 o 
   5   9   0       49.34       52.33      2.57 o 
   6   9   0       34.63       38.23      2.37 o 
   7   9   0        4.73        3.71      1.24 o 
   8   9   0        0.34       -0.72      1.04 o 
   0  10   0        1.64        1.86      0.74 o 
   1  10   0       14.87       17.16      1.14 o 
   2  10   0       29.20       30.18      1.59 o 
   3  10   0       53.59       50.22      2.05 o 
   4  10   0      241.01      248.05      6.20 o 
   5  10   0      184.68      195.92      5.49 o 
   6  10   0       21.73       19.33      1.90 o 
   7  10   0        2.93        3.82      1.34 o 
   1  11   0        6.00        6.07      1.34 o 
   2  11   0        2.85        5.28      1.01 o 
   3  11   0        1.79        3.33      1.19 o 
   4  11   0       28.24       29.19      2.21 o 
   5  11   0       95.54       94.70      3.80 o 
   0  12   0       39.81       44.34      3.81 o 
   1  12   0        1.10        3.39      1.98 o 
   2  12   0       55.27       55.79      4.38 o 
   3  12   0       41.48       50.82      2.85 o 
   4   0   1     2751.72     2814.92     57.42 o 
  10   0   1        7.07        7.48      1.69 o 
   2   1   1     3300.50     3287.44     39.79 o 
   3   1   1     6386.14     6286.25     94.47 o 
   4   1   1      440.50      465.73     10.39 o 
   5   1   1     1112.92     1041.79     21.98 o 
   6   1   1      165.60      189.31      5.38 o 
   7   1   1      459.78      447.94     11.21 o 
   8   1   1      144.90      146.06      3.12 o 
   9   1   1       47.73       45.87      1.84 o 
  10   1   1       29.57       25.84      2.54 o 
  11   1   1       54.93       61.86      3.95 o 
   1   2   1    20352.19    18149.33   1391.71 o 
   2   2   1     4639.46     4590.16     49.15 o 
   3   2   1      125.99      110.08      1.44 o 
   4   2   1      309.27      308.50      3.79 o 
   5   2   1       18.62       17.83      0.88 o 
   6   2   1        8.87       14.05      0.70 o 
   7   2   1      201.27      199.99      3.39 o 
   8   2   1        5.81        7.64      0.89 o 
   9   2   1       15.31       15.77      1.49 o 
  10   2   1        1.08        0.42      0.90 o 
  11   2   1       41.74       41.10      3.25 o 
   0   3   1    14042.18    13117.71    426.61 o 
   1   3   1     8649.39     8425.85    111.41 o 
   2   3   1      382.55      390.76      5.43 o 
   3   3   1      208.18      215.71      2.54 o 
   4   3   1      961.12      987.45     10.66 o 
   5   3   1      351.47      363.69      4.49 o 
   6   3   1       62.89       73.46      2.26 o 
   7   3   1      268.62      273.89      5.93 o 
   8   3   1      129.27      120.52      3.68 o 
   9   3   1      268.47      274.31      6.44 o 
  10   3   1       17.93       14.97      1.63 o 
  11   3   1       14.65       16.86      1.98 o 
   1   4   1      164.61      151.83      1.89 o 
   2   4   1      419.55      447.18      5.12 o 
   3   4   1      141.45      136.87      1.80 o 
   4   4   1       66.39       71.15      1.25 o 
   5   4   1      108.09      107.57      1.85 o 
   6   4   1       62.66       66.70      2.43 o 
   7   4   1       35.35       39.33      2.09 o 
   8   4   1       92.82       87.20      4.59 o 
   9   4   1        9.77       11.57      1.53 o 
  10   4   1        1.15        0.82      1.08 o 
  11   4   1       40.77       38.75      2.57 o 
   0   5   1     2954.28     3089.05     37.01 o 
   1   5   1     1603.39     1524.04     13.27 o 
   2   5   1      824.73      838.81      9.32 o 
   3   5   1      616.36      595.86      6.19 o 
   4   5   1       39.81       37.03      1.24 o 
   5   5   1       45.83       43.73      1.97 o 
   6   5   1       18.76       20.30      2.12 o 
   7   5   1      196.62      212.88     12.16 o 
   8   5   1      147.69      136.62      4.23 o 
   9   5   1       32.34       34.67      2.27 o 
  10   5   1       44.58       40.86      2.54 o 
  11   5   1       12.62       18.34      4.94 o 
   1   6   1      124.40      115.42      1.62 o 
   2   6   1      111.76      111.24      1.86 o 
   3   6   1      200.21      209.29      3.10 o 
   4   6   1        5.13        3.83      0.67 o 
   5   6   1      774.94      746.83     16.23 o 
   6   6   1      145.72      141.75      4.13 o 
   7   6   1      158.10      155.88      4.55 o 
   8   6   1        4.62        3.65      1.76 o 
   9   6   1        6.46        5.56      1.36 o 
  10   6   1        2.31        3.83      1.29 o 
   0   7   1       97.62      109.81      2.97 o 
   1   7   1       62.07       65.95      1.32 o 
   2   7   1      969.38      960.53     11.10 o 
   3   7   1      234.37      226.02      4.17 o 
   4   7   1      315.54      308.24      7.65 o 
   5   7   1      739.20      743.51     13.30 o 
   6   7   1      404.00      401.72     14.31 o 
   7   7   1       90.47       78.64      3.16 o 
   8   7   1        2.06        0.93      1.04 o 
   9   7   1       15.53       16.92      2.19 o 
   1   8   1       53.82       54.96      1.48 o 
   2   8   1      178.08      183.58      3.62 o 
   3   8   1       77.11       72.99      2.20 o 
   4   8   1       44.73       44.49      1.82 o 
   5   8   1       52.97       53.12      2.82 o 
   6   8   1       93.71      100.85      3.67 o 
   7   8   1        7.03        8.21      1.38 o 
   8   8   1        4.54        6.06      1.38 o 
   9   8   1       69.90       67.11      3.33 o 
   0   9   1      203.02      213.50      5.52 o 
   1   9   1       42.70       44.86      1.77 o 
   2   9   1       25.38       25.66      1.81 o 
   3   9   1      120.72      119.34      4.05 o 
   4   9   1      329.61      319.05      6.02 o 
   5   9   1       13.72       14.73      1.59 o 
   6   9   1      102.22       98.66      3.72 o 
   7   9   1       28.22       29.79      2.24 o 
   8   9   1       42.67       41.55      2.67 o 
   1  10   1       73.31       73.21      2.05 o 
   2  10   1       24.89       21.97      1.84 o 
   3  10   1        2.46        2.17      0.86 o 
   4  10   1       13.07       14.20      1.59 o 
   5  10   1       32.83       30.99      3.67 o 
   6  10   1        4.21        4.52      1.29 o 
   7  10   1        9.72        9.18      1.56 o 
   0  11   1        9.80        9.46      2.12 o 
   1  11   1       24.55       24.51      2.02 o 
   2  11   1       85.02       88.58      2.75 o 
   3  11   1       43.90       45.67      2.11 o 
   4  11   1       26.13       26.48      2.17 o 
   5  11   1        0.52        0.75      1.12 o 
   1  12   1        0.36        2.26      1.84 o 
   2  12   1        5.47        7.16      2.47 o 
   3  12   1       62.52       65.54      4.94 o 
   4   0   2     1292.72     1284.42     28.21 o 
   8   0   2      629.96      649.23     16.63 o 
   1   1   2     1038.07     1016.67     22.36 o 
   2   1   2     2340.91     2320.90     50.91 o 
   3   1   2     4876.60     4981.79     74.30 o 
   4   1   2      236.94      240.92      6.66 o 
   5   1   2      335.88      397.49     10.22 o 
   6   1   2      299.08      303.87      8.50 o 
   7   1   2      146.73      151.17      5.52 o 
   8   1   2       56.43       48.73      3.11 o 
   9   1   2       91.04       93.52      3.19 o 
  10   1   2       70.34       69.92      3.96 o 
  11   1   2        9.92        4.80      1.69 o 
   0   2   2     1649.16     1609.06     24.10 o 
   1   2   2     1940.39     1966.13     30.89 o 
   2   2   2     9418.54     8379.18    194.23 o 
   3   2   2       96.11      102.29      1.74 o 
   4   2   2       39.47       51.58      1.00 o 
   5   2   2      448.49      491.25      6.60 o 
   6   2   2      541.08      537.84      7.35 o 
   7   2   2      124.43      118.37      3.12 o 
   8   2   2      160.40      159.17      4.25 o 
   9   2   2       31.00       29.17      1.89 o 
  10   2   2        1.58        1.69      1.27 o 
  11   2   2        8.44        9.04      1.98 o 
   1   3   2     2062.94     2082.33     25.38 o 
   2   3   2      524.49      525.68      6.74 o 
   3   3   2     1654.43     1708.67     18.10 o 
   4   3   2      189.43      200.72      2.41 o 
   5   3   2      687.73      717.96      8.10 o 
   6   3   2      193.41      189.75      4.49 o 
   7   3   2       72.48       70.45      4.31 o 
   8   3   2       27.17       24.88      1.79 o 
   9   3   2        4.82        1.72      1.98 o 
  10   3   2        2.08        0.65      1.41 o 
  11   3   2        8.81        7.77      1.98 o 
   0   4   2      378.25      344.22      5.89 o 
   1   4   2      649.90      664.19      7.61 o 
   2   4   2      152.54      142.73      2.43 o 
   3   4   2     1294.66     1309.87     14.05 o 
   4   4   2     1482.90     1461.63     13.99 o 
   5   4   2       23.62       24.85      1.49 o 
   6   4   2     1376.39     1353.95     26.53 o 
   7   4   2      869.05      815.71     24.07 o 
   8   4   2       63.99       57.43      3.04 o 
   9   4   2       35.92       35.04      2.23 o 
  10   4   2       38.26       40.62      2.89 o 
  11   4   2       13.29       16.26      1.94 o 
   1   5   2     1471.27     1512.10     14.69 o 
   2   5   2     1013.76     1034.34     11.23 o 
   3   5   2       14.07       16.52      0.76 o 
   4   5   2      272.39      266.51      4.51 o 
   5   5   2      136.60      126.90      3.48 o 
   6   5   2      389.03      379.52     12.12 o 
   7   5   2      151.06      163.26      4.53 o 
   8   5   2      167.72      160.18      4.67 o 
   9   5   2       45.99       45.92      3.53 o 
  10   5   2        7.89        6.81      1.46 o 
   0   6   2      298.63      309.28      5.77 o 
   1   6   2      520.93      533.25      5.74 o 
   2   6   2      189.74      161.66      2.83 o 
   3   6   2      210.08      210.90      3.76 o 
   4   6   2        7.78        7.20      1.10 o 
   5   6   2      534.11      518.25      7.97 o 
   6   6   2       24.61       26.78      3.18 o 
   7   6   2       57.71       62.29      2.71 o 
   8   6   2       83.19       94.24      3.56 o 
   9   6   2       63.08       60.95      3.46 o 
  10   6   2      112.29      129.48      6.64 o 
   1   7   2      362.89      376.85      4.94 o 
   2   7   2      186.63      190.65      4.41 o 
   3   7   2      205.07      202.34      3.85 o 
   4   7   2       18.07       16.92      1.16 o 
   5   7   2       29.63       29.39      1.53 o 
   6   7   2        9.40        7.26      1.25 o 
   7   7   2        1.58        1.86      0.94 o 
   8   7   2        1.23        1.09      1.02 o 
   9   7   2       18.24       13.76      1.79 o 
   0   8   2      149.27      150.43      3.70 o 
   1   8   2      517.97      520.25      7.81 o 
   2   8   2      114.61      110.26      3.26 o 
   3   8   2       97.35      100.69      2.64 o 
   4   8   2      159.30      157.98      3.71 o 
   5   8   2       19.06       19.59      1.72 o 
   6   8   2       36.56       28.71      2.12 o 
   7   8   2       55.28       56.57      4.31 o 
   8   8   2        8.17        7.84      1.49 o 
   9   8   2       19.73       17.80      1.97 o 
   1   9   2       35.71       35.26      1.99 o 
   2   9   2      270.05      269.78      6.00 o 
   3   9   2       45.11       45.11      2.01 o 
   4   9   2       16.90       14.33      1.20 o 
   5   9   2       18.99       20.10      1.42 o 
   6   9   2       83.02       84.69      3.46 o 
   7   9   2       11.13       13.25      2.19 o 
   8   9   2       14.73       16.01      2.33 o 
   0  10   2      196.44      197.14      7.64 o 
   1  10   2       54.51       54.50      2.75 o 
   2  10   2       63.87       65.94      2.23 o 
   3  10   2       35.03       30.36      1.64 o 
   4  10   2       61.98       63.07      2.35 o 
   5  10   2       38.45       48.22      2.97 o 
   6  10   2        3.86        3.13      1.24 o 
   7  10   2        2.95        2.15      1.22 o 
   1  11   2       52.50       53.27      4.45 o 
   2  11   2       32.42       30.28      3.60 o 
   3  11   2       12.61       15.22      1.90 o 
   4  11   2       61.45       59.46      2.43 o 
   5  11   2       13.81       17.16      1.87 o 
   0  12   2       48.74       48.30      3.95 o 
   1  12   2        2.11        0.85      1.55 o 
   2  12   2        8.87        8.89      1.64 o 
   3  12   2       30.35       35.13      2.64 o 
   4   0   3      153.50      167.76      4.67 o 
   6   0   3      593.75      571.61     13.80 o 
   1   1   3     2208.60     2136.48     46.35 o 
   2   1   3      562.67      590.61     13.33 o 
   3   1   3      554.62      536.27     12.43 o 
   4   1   3      869.49      943.80     12.13 o 
   5   1   3     1983.90     2013.17     31.23 o 
   6   1   3        2.40        2.68      0.64 o 
   7   1   3      842.94      819.20     19.67 o 
   8   1   3      269.30      251.55      7.93 o 
  11   1   3        3.73        8.47      1.98 o 
   1   2   3     1363.13     1325.46     29.70 o 
   2   2   3     1240.06     1241.70     27.88 o 
   3   2   3      271.31      291.10      7.66 o 
   4   2   3      109.16      103.90      2.59 o 
   5   2   3       75.58       74.34      3.25 o 
   6   2   3      152.17      147.24      5.37 o 
   7   2   3      559.91      540.35     14.35 o 
   8   2   3       65.65       65.97      3.81 o 
   9   2   3      145.18      136.97      4.31 o 
  10   2   3       52.86       49.01      3.53 o 
  11   2   3       26.06       26.55      2.97 o 
   0   3   3      718.66      711.06     11.13 o 
   1   3   3     2084.70     2011.70     24.19 o 
   2   3   3      301.56      311.60      8.10 o 
   3   3   3     1597.40     1566.52     35.26 o 
   4   3   3     1163.85     1222.02     19.52 o 
   5   3   3      616.91      580.05     20.28 o 
   6   3   3       67.66       51.29      3.11 o 
   7   3   3       56.59       56.06      2.35 o 
   8   3   3       38.00       46.98      2.29 o 
   9   3   3      522.53      541.26     13.62 o 
  10   3   3       86.03       84.06      4.66 o 
  11   3   3        6.38        5.22      1.84 o 
   1   4   3      553.39      580.98      7.56 o 
   2   4   3     1303.34     1362.69     16.69 o 
   3   4   3     2790.85     2886.61     47.83 o 
   4   4   3       27.40       41.65      1.43 o 
   5   4   3       76.30       81.23      2.14 o 
   6   4   3       25.34       23.87      1.55 o 
   7   4   3       62.38       56.64      2.49 o 
   8   4   3      115.70      117.87      3.84 o 
   9   4   3       18.43       17.73      1.69 o 
  10   4   3       20.14       18.73      1.83 o 
  11   4   3       25.71       21.46      2.82 o 
   0   5   3     1524.29     1643.35     25.29 o 
   1   5   3      270.35      255.84      3.75 o 
   2   5   3      475.15      490.74      6.61 o 
   3   5   3      849.92      862.74     14.23 o 
   4   5   3       89.45       98.48      2.36 o 
   5   5   3       48.03       45.66      1.67 o 
   6   5   3      383.69      352.56      9.14 o 
   7   5   3      146.10      149.23      4.27 o 
   8   5   3       83.80       84.84      7.28 o 
   9   5   3       51.31       55.06      2.81 o 
  10   5   3       16.17       15.14      1.79 o 
   1   6   3      198.89      203.02      2.97 o 
   2   6   3      393.52      410.84      7.58 o 
   3   6   3      332.33      335.58      6.62 o 
   4   6   3       30.66       32.86      1.58 o 
   5   6   3       23.93       27.25      1.63 o 
   6   6   3      188.35      191.14      4.97 o 
   7   6   3       49.42       44.29      2.33 o 
   8   6   3      110.78      103.38      3.78 o 
   9   6   3        0.12        0.33      1.34 o 
  10   6   3       16.88       17.40      1.97 o 
   0   7   3      215.44      218.55      4.59 o 
   1   7   3      293.09      286.48      3.96 o 
   2   7   3      303.02      315.87      6.31 o 
   3   7   3       46.60       44.30      2.00 o 
   4   7   3      130.13      133.05      4.44 o 
   5   7   3      175.27      174.85      3.79 o 
   6   7   3       57.83       56.07      2.57 o 
   7   7   3       54.03       60.34      2.90 o 
   8   7   3       11.39       10.08      1.98 o 
   9   7   3       15.21       17.36      2.26 o 
   1   8   3       97.16       98.51      2.67 o 
   2   8   3      155.92      157.10      5.23 o 
   3   8   3       28.18       28.54      1.73 o 
   4   8   3       17.70       17.69      1.23 o 
   5   8   3       25.64       26.40      1.51 o 
   6   8   3       15.06       15.18      1.76 o 
   7   8   3        8.51        6.20      1.41 o 
   8   8   3       10.57        7.16      2.68 o 
   9   8   3       39.88       38.69      4.24 o 
   0   9   3        0.67        0.71      1.27 o 
   1   9   3       62.19       60.57      2.37 o 
   2   9   3      190.23      191.65      4.85 o 
   3   9   3       22.78       21.22      1.37 o 
   4   9   3       48.73       49.71      2.01 o 
   5   9   3       87.66       83.96      3.25 o 
   6   9   3      102.66      101.96      3.76 o 
   7   9   3       71.48       75.09      6.85 o 
   8   9   3        2.64        1.06      1.41 o 
   1  10   3       94.82      102.01      5.51 o 
   2  10   3       62.86       64.27      4.52 o 
   3  10   3       11.85       13.35      1.26 o 
   4  10   3        9.37        8.56      1.12 o 
   5  10   3        2.66        3.08      0.96 o 
   6  10   3       37.65       39.88      2.51 o 
   0  11   3       78.72       72.61      4.66 o 
   1  11   3       30.66       29.37      3.25 o 
   2  11   3       90.51       92.11      9.18 o 
   3  11   3       40.37       42.35      4.94 o 
   4  11   3       16.09       18.55      1.53 o 
   5  11   3       10.35       11.68      1.38 o 
   1  12   3        8.67       10.92      1.69 o 
   2  12   3        5.06        3.80      1.34 o 
   2   0   4     1875.01     1808.25     39.93 o 
   4   0   4     1562.26     1562.66     23.80 o 
   6   0   4      278.57      264.07      7.23 o 
   1   1   4       67.27       63.50      2.26 o 
   2   1   4      782.46      765.16     17.39 o 
   3   1   4      334.01      381.38      6.21 o 
   4   1   4      446.40      493.62      6.67 o 
   5   1   4       38.68       43.46      2.54 o 
   6   1   4       60.56       62.02      2.97 o 
   7   1   4      152.44      154.56      5.37 o 
  11   1   4        4.21        4.80      1.84 o 
   1   2   4      500.22      511.95     12.28 o 
   2   2   4     1619.53     1595.44     34.86 o 
   3   2   4      510.23      595.26     13.96 o 
   4   2   4     2581.88     2652.10     40.54 o 
   5   2   4      181.08      179.00      3.94 o 
   6   2   4      227.88      239.38      7.36 o 
   7   2   4       44.37       52.40      3.11 o 
   8   2   4      562.44      548.78     14.90 o 
  10   2   4      126.94      127.90      5.79 o 
  11   2   4        5.00        7.91      2.12 o 
   1   3   4      198.84      207.89      3.68 o 
   2   3   4      926.08      976.86     22.97 o 
   3   3   4      197.61      236.81      6.94 o 
   4   3   4     1138.53     1186.16     27.41 o 
   5   3   4      360.31      363.87      7.23 o 
   6   3   4       52.67       59.89      3.25 o 
   7   3   4      143.24      134.03      5.37 o 
   8   3   4       93.32       84.13      3.15 o 
   9   3   4       23.75       18.71      1.75 o 
  10   3   4       34.12       35.59      3.25 o 
  11   3   4       11.41       11.29      2.26 o 
   0   4   4     1566.33     1562.21     23.82 o 
   1   4   4      222.91      237.04      3.49 o 
   2   4   4      546.13      537.06      9.12 o 
   3   4   4      903.74      940.75     15.39 o 
   4   4   4      108.02      101.10      2.89 o 
   5   4   4      521.78      507.55      8.28 o 
   6   4   4      528.59      501.85      9.18 o 
   7   4   4      125.00      104.02      3.39 o 
   8   4   4      159.95      164.79      4.60 o 
   9   4   4      136.80      136.26      4.34 o 
  10   4   4       36.63       28.38      2.97 o 
  11   4   4        6.26        6.78      2.12 o 
   1   5   4      800.97      813.58     10.43 o 
   2   5   4      348.65      366.04      6.69 o 
   3   5   4      366.45      374.99      7.09 o 
   4   5   4       59.95       66.01      2.27 o 
   5   5   4       57.94       60.86      1.92 o 
   6   5   4       49.22       47.31      1.83 o 
   7   5   4       76.93       81.71      3.08 o 
   8   5   4      143.98      129.76      9.75 o 
   9   5   4        8.33        7.54      1.39 o 
  10   5   4       50.85       42.87      2.65 o 
   0   6   4      116.17      108.93      2.82 o 
   1   6   4      284.64      268.48      4.08 o 
   2   6   4     1196.33     1168.14     18.67 o 
   3   6   4      165.75      159.89      3.97 o 
   4   6   4       75.75       79.00      3.46 o 
   5   6   4      541.55      504.02      7.85 o 
   6   6   4       53.36       57.34      2.08 o 
   7   6   4       22.98       26.95      2.89 o 
   8   6   4       29.93       31.48      2.61 o 
   9   6   4        3.82        2.55      1.19 o 
  10   6   4       30.47       35.29      2.49 o 
   1   7   4        8.15        8.28      0.94 o 
   2   7   4       77.67       78.50      2.61 o 
   3   7   4       38.51       41.47      1.97 o 
   4   7   4        0.36        0.16      0.59 o 
   5   7   4       88.20       82.88      2.52 o 
   6   7   4       85.48       85.28      2.62 o 
   7   7   4       12.08       11.70      1.53 o 
   8   7   4       19.99       19.06      1.87 o 
   9   7   4        8.30        7.40      1.49 o 
   0   8   4      180.27      154.17      6.22 o 
   1   8   4      137.17      141.34      9.26 o 
   2   8   4       36.70       36.75      3.32 o 
   3   8   4      272.75      266.50      5.98 o 
   4   8   4       98.11       98.17      2.73 o 
   5   8   4       13.02       11.84      1.16 o 
   6   8   4       29.05       27.20      1.64 o 
   7   8   4       71.20       65.89      3.05 o 
   8   8   4       36.71       41.58      3.25 o 
   1   9   4      126.78      128.62      5.94 o 
   2   9   4       38.97       39.49      2.06 o 
   3   9   4        4.14        3.56      0.94 o 
   4   9   4       12.04       13.66      1.20 o 
   5   9   4        7.98        8.81      1.14 o 
   6   9   4       23.96       24.13      1.89 o 
   7   9   4       17.40       18.73      1.97 o 
   0  10   4        2.99        3.39      1.69 o 
   1  10   4      130.86      124.23      6.08 o 
   2  10   4        9.32       10.59      2.26 o 
   3  10   4        5.48        7.47      1.07 o 
   4  10   4       15.76       14.89      1.35 o 
   5  10   4       24.12       26.19      1.70 o 
   6  10   4       35.99       39.03      2.11 o 
   1  11   4       53.35       50.84      4.24 o 
   2  11   4       18.67       19.48      2.97 o 
   3  11   4       12.03       13.19      1.79 o 
   4  11   4       23.03       20.44      2.09 o 
   5  11   4        8.13       13.01      1.43 o 
   1  12   4        8.83       10.45      2.68 o 
   2  12   4       28.74       28.39      3.18 o 
   4   0   5     1879.90     2050.52     30.81 o 
   2   1   5      206.98      219.58      5.81 o 
   3   1   5     3479.72     3544.90     77.76 o 
   4   1   5     1192.51     1247.15     28.03 o 
   5   1   5      250.11      227.13      4.50 o 
   6   1   5       16.95       18.92      1.69 o 
   1   2   5      836.18      811.63     18.80 o 
   2   2   5       58.37       55.54      2.40 o 
   3   2   5       94.66      101.66      3.53 o 
   4   2   5      832.19      895.61     21.15 o 
   5   2   5      344.87      359.66      6.66 o 
   6   2   5       82.09       93.12      3.96 o 
   7   2   5      118.96      107.85      4.66 o 
  11   2   5       40.19       39.96      3.53 o 
   1   3   5     1437.10     1463.91     33.29 o 
   2   3   5      729.48      768.71     18.29 o 
   3   3   5      490.80      464.37     11.66 o 
   4   3   5      413.28      414.28     10.93 o 
   5   3   5      253.67      245.53      7.79 o 
   6   3   5      277.14      259.72      8.99 o 
   7   3   5      355.47      371.21     10.77 o 
   8   3   5        1.02       -0.85      1.13 o 
  10   3   5        8.96       10.02      2.12 o 
  11   3   5      162.46      173.15      7.35 o 
   1   4   5       43.80       53.75      1.43 o 
   2   4   5      139.86      150.52      5.23 o 
   3   4   5      378.92      399.20     10.79 o 
   4   4   5       51.36       58.63      3.25 o 
   5   4   5       29.69       32.35      1.75 o 
   6   4   5       19.51       19.20      1.50 o 
   7   4   5       80.88       73.47      2.85 o 
   8   4   5        1.19        0.43      0.94 o 
   9   4   5      197.03      184.70      5.51 o 
  10   4   5       27.60       27.82      3.11 o 
   0   5   5      609.39      597.03     13.88 o 
   1   5   5      269.37      236.81      3.56 o 
   2   5   5     1072.11     1081.36     17.24 o 
   3   5   5      468.09      435.49      8.05 o 
   4   5   5      269.24      264.82      5.58 o 
   5   5   5      250.07      263.96      4.68 o 
   6   5   5       55.65       53.42      1.95 o 
   7   5   5      207.52      191.72      5.87 o 
   8   5   5      137.90      120.75      3.98 o 
   9   5   5       54.11       50.26      2.67 o 
  10   5   5       16.10       13.98      2.40 o 
   1   6   5      182.59      184.93      4.18 o 
   2   6   5      124.93      127.93      3.36 o 
   3   6   5       54.50       50.56      2.07 o 
   4   6   5       38.05       42.48      1.97 o 
   5   6   5       48.70       45.19      1.78 o 
   6   6   5       18.86       14.90      1.28 o 
   7   6   5       41.78       39.89      2.23 o 
   8   6   5      125.49      117.58      4.06 o 
   9   6   5       22.18       19.76      2.82 o 
  10   6   5       21.86       28.24      3.67 o 
   0   7   5      333.63      356.37     10.63 o 
   1   7   5      120.27      114.64      3.60 o 
   2   7   5       83.61       89.22      3.89 o 
   3   7   5       26.56       26.29      1.66 o 
   4   7   5      270.26      260.50      5.86 o 
   5   7   5      204.00      204.03      4.26 o 
   6   7   5       76.47       74.53      2.82 o 
   7   7   5       96.30       92.63      3.52 o 
   8   7   5      110.26      101.46      3.84 o 
   9   7   5       48.46       45.47      2.83 o 
   1   8   5      128.99      126.09      5.65 o 
   2   8   5        0.88        0.11      0.70 o 
   3   8   5       65.76       65.76      2.61 o 
   4   8   5       36.97       38.54      2.14 o 
   5   8   5      100.47       97.78      2.89 o 
   6   8   5       31.19       28.27      1.72 o 
   7   8   5        8.77       12.20      1.69 o 
   8   8   5       11.09       10.01      1.69 o 
   0   9   5      103.85      108.81      5.37 o 
   1   9   5       20.28       20.33      2.68 o 
   2   9   5       48.66       44.63      3.67 o 
   3   9   5        7.25        7.42      1.22 o 
   4   9   5       84.09       87.62      2.76 o 
   5   9   5        2.30        4.47      0.99 o 
   6   9   5       53.53       54.37      2.32 o 
   7   9   5       29.50       31.62      2.31 o 
   1  10   5       98.71       90.85      5.23 o 
   2  10   5        6.46        8.33      2.12 o 
   3  10   5       39.62       38.41      3.67 o 
   4  10   5       43.73       36.14      1.89 o 
   5  10   5       46.12       42.05      2.07 o 
   6  10   5       22.10       23.79      2.25 o 
   1  11   5       42.59       47.03      4.10 o 
   2  11   5        2.47        1.55      1.84 o 
   3  11   5       34.74       30.76      2.43 o 
   4  11   5       45.84       52.61      3.09 o 
   1  12   5       19.94       19.20      2.97 o 
   4   0   6      174.49      146.48      4.10 o 
   3   1   6      295.36      334.72      8.65 o 
   4   1   6      212.04      237.17      4.96 o 
   5   1   6       13.80       15.27      1.00 o 
   6   1   6      117.63      128.07      4.38 o 
   2   2   6     1559.53     1607.00     36.48 o 
   3   2   6      297.13      322.61      8.65 o 
   4   2   6     1340.23     1295.60     29.32 o 
   5   2   6      376.94      391.56      7.17 o 
   6   2   6       98.61       93.88      2.75 o 
   2   3   6      338.81      344.81      9.22 o 
   3   3   6      223.97      216.11      6.51 o 
   4   3   6       28.30       30.93      2.26 o 
   5   3   6      138.85      140.84      5.09 o 
   6   3   6       90.36       88.42      2.85 o 
   7   3   6       95.38       90.72      4.38 o 
  10   3   6       23.58       25.13      2.97 o 
   1   4   6      132.83      129.98      4.74 o 
   2   4   6      399.38      377.59     10.36 o 
   3   4   6      369.80      389.52     10.50 o 
   4   4   6      615.98      598.31     15.22 o 
   5   4   6       70.05       61.60      3.53 o 
   6   4   6      125.52      128.62      3.75 o 
   7   4   6        2.71        3.17      1.04 o 
   8   4   6        2.52        2.21      1.20 o 
   9   4   6       89.42       77.28      4.52 o 
  10   4   6      108.58      124.34      6.08 o 
   1   5   6       26.59       24.94      1.36 o 
   2   5   6       12.92       14.85      1.12 o 
   3   5   6       73.12       72.63      2.68 o 
   4   5   6        1.23        0.61      2.19 o 
   5   5   6      189.31      171.67      4.39 o 
   6   5   6       82.47       79.14      2.39 o 
   7   5   6      128.45      121.69      4.96 o 
   8   5   6      173.52      166.90      4.88 o 
   9   5   6       17.38       19.69      1.90 o 
  10   5   6        8.41        5.22      1.98 o 
   1   6   6      119.45      122.73      3.12 o 
   2   6   6       98.27       96.48      2.85 o 
   3   6   6      217.97      223.44      5.02 o 
   4   6   6       93.40       97.33      3.08 o 
   5   6   6      368.03      334.30      7.15 o 
   6   6   6       53.55       56.05      2.08 o 
   7   6   6       81.61       77.10      2.54 o 
   8   6   6       72.38       74.43      3.24 o 
   9   6   6        3.03        2.01      1.12 o 
   1   7   6       47.54       48.36      2.00 o 
   2   7   6        0.77        1.15      0.78 o 
   3   7   6      222.26      220.76      5.52 o 
   4   7   6       98.08      106.21      3.39 o 
   5   7   6       10.24       11.98      1.16 o 
   6   7   6       44.11       42.30      1.90 o 
   7   7   6       62.83       69.05      2.54 o 
   8   7   6       49.27       43.17      2.63 o 
   9   7   6       58.38       67.72      3.29 o 
   1   8   6      135.87      130.19      5.80 o 
   2   8   6       20.31       15.39      2.40 o 
   3   8   6       68.25       61.19      2.55 o 
   4   8   6        5.52        2.94      1.02 o 
   5   8   6       31.95       33.40      1.74 o 
   6   8   6       70.25       75.53      2.59 o 
   7   8   6       91.95       89.84      3.02 o 
   8   8   6       29.86       33.46      2.43 o 
   1   9   6       70.49       73.88      4.52 o 
   2   9   6       10.53       10.59      2.12 o 
   3   9   6       18.88       13.41      2.40 o 
   4   9   6       54.79       49.72      2.51 o 
   5   9   6       15.79       15.53      1.38 o 
   6   9   6       39.30       35.83      3.95 o 
   7   9   6        0.87        2.04      0.97 o 
   1  10   6       41.10       51.83      3.95 o 
   2  10   6       51.38       47.88      3.95 o 
   4  10   6       69.54       66.85      3.24 o 
   5  10   6       61.11       63.77      2.49 o 
   6  10   6       43.09       43.54      2.71 o 
   2  11   6        0.63        0.71      1.55 o 
   3  11   6       43.82       45.19      4.10 o 
   4  11   6        5.13        6.99      3.74 o 
   4   0   7      179.80      187.50      5.09 o 
   4   1   7      235.63      229.83      6.51 o 
   5   1   7     1036.88      990.11     15.86 o 
   6   1   7      103.58      106.85      3.96 o 
   3   2   7      312.93      328.08      8.79 o 
   4   2   7        2.06        1.41      0.85 o 
   5   2   7      498.94      485.60     12.35 o 
   6   2   7      208.69      201.19      4.55 o 
   2   3   7      104.41      108.15      4.10 o 
   3   3   7      444.28      438.46     11.36 o 
   4   3   7      359.52      351.35      9.78 o 
   5   3   7      170.85      161.95      5.66 o 
   6   3   7      191.51      184.30      4.45 o 
   7   3   7      220.66      227.19      5.25 o 
   2   4   7      111.76      104.34      4.38 o 
   3   4   7       54.39       55.24      3.11 o 
   4   4   7      181.59      174.43      6.22 o 
   5   4   7      152.56      153.56      5.66 o 
   6   4   7      144.36      153.12      4.15 o 
   7   4   7       44.82       48.71      2.39 o 
   9   4   7       54.04       50.14      3.67 o 
  10   4   7        4.27        4.66      1.84 o 
   0   5   7      353.98      369.49      8.93 o 
   1   5   7      183.29      175.73      5.09 o 
   2   5   7       38.95       34.32      2.68 o 
   3   5   7       53.81       51.70      3.25 o 
   4   5   7      132.15      127.38      5.37 o 
   5   5   7      172.40      164.75      6.51 o 
   6   5   7      225.78      210.96      5.50 o 
   7   5   7      259.51      258.07      5.09 o 
   8   5   7       19.75       21.71      3.67 o 
   9   5   7       40.17       47.17      3.67 o 
   1   6   7       35.77       39.55      2.33 o 
   2   6   7      236.60      233.63      5.10 o 
   3   6   7       68.02       65.47      2.47 o 
   4   6   7        0.47        1.01      0.84 o 
   5   6   7       13.35       11.54      1.39 o 
   6   6   7       33.77       30.89      1.68 o 
   7   6   7        6.83        7.35      1.53 o 
   8   6   7        8.65        8.45      1.42 o 
   9   6   7       64.47       74.59      3.38 o 
   1   7   7        4.73        5.36      1.55 o 
   2   7   7      287.27      288.60      7.79 o 
   3   7   7      116.97      110.25      3.36 o 
   4   7   7      281.98      274.83      6.23 o 
   5   7   7       94.86       86.22      4.95 o 
   6   7   7       65.82       56.84      2.25 o 
   7   7   7       49.74       56.77      2.32 o 
   8   7   7       22.39       20.25      1.99 o 
   1   8   7       41.74       39.12      3.25 o 
   2   8   7       93.07       93.82      5.09 o 
   3   8   7      123.59      121.57      5.65 o 
   4   8   7       22.98       20.13      2.97 o 
   5   8   7       42.60       42.87      2.37 o 
   6   8   7       38.60       36.78      1.97 o 
   7   8   7       15.37       14.53      1.46 o 
   2   9   7      194.94      190.90      7.92 o 
   3   9   7       38.59       44.48      3.95 o 
   4   9   7       91.19       83.92      5.23 o 
   5   9   7       77.17       68.84      2.74 o 
   6   9   7       31.72       35.92      2.25 o 
   2  10   7       22.13       21.89      2.97 o 
   3  10   7       11.88        9.46      2.40 o 
   4  10   7        4.75        5.22      2.12 o 
   5  10   7        1.08       -0.07      1.27 o 
   2  11   7       26.56       29.23      3.53 o 
   3  11   7       13.95       10.59      2.68 o 
   4   1   8      881.87      864.76     19.97 o 
   4   2   8      379.87      368.13      9.78 o 
   5   2   8      243.10      223.79      6.94 o 
   6   2   8      486.90      500.37     12.91 o 
   3   3   8       21.33       24.15      2.12 o 
   4   3   8       51.11       52.69      2.97 o 
   5   3   8      251.86      243.18      7.64 o 
   6   3   8       68.62       70.42      2.60 o 
   7   3   8       10.81       10.45      1.84 o 
   3   4   8      297.57      313.05      9.35 o 
   4   4   8      475.96      478.48     12.77 o 
   5   4   8      133.96      124.68      5.09 o 
   6   4   8      174.30      170.51      6.65 o 
   7   4   8       23.80       25.36      1.80 o 
   2   5   8       96.75       95.39      4.38 o 
   3   5   8      106.79       98.09      4.52 o 
   4   5   8       62.29       58.48      3.67 o 
   5   5   8       53.69       42.66      3.25 o 
   6   5   8        1.97        0.83      0.98 o 
   7   5   8        4.35        4.20      1.20 o 
   8   5   8       33.30       28.10      2.97 o 
   9   5   8        1.02       -0.56      1.13 o 
   2   6   8      245.10      239.54      5.30 o 
   3   6   8      284.95      274.80      5.97 o 
   4   6   8       41.06       36.81      2.33 o 
   5   6   8       74.69       72.64      4.17 o 
   6   6   8       34.54       30.48      1.65 o 
   7   6   8      101.97      100.25      2.99 o 
   8   6   8      129.96      136.78      3.67 o 
   9   6   8        3.17        3.53      1.69 o 
   2   7   8       23.16       22.73      2.68 o 
   3   7   8      118.31      126.12      7.63 o 
   4   7   8      138.85      146.39      4.17 o 
   5   7   8       26.26       21.23      1.73 o 
   6   7   8       71.07       60.45      3.40 o 
   7   7   8        1.28        3.20      1.02 o 
   8   7   8        3.66        4.51      1.36 o 
   2   8   8       70.55       62.16      4.24 o 
   3   8   8      129.56      134.27      6.36 o 
   4   8   8       32.64       31.63      2.00 o 
   5   8   8       40.16       38.27      2.31 o 
   6   8   8       10.61       12.83      1.77 o 
   7   8   8       63.48       67.82      2.63 o 
   2   9   8       20.60       15.25      2.54 o 
   3   9   8       43.96       40.53      3.81 o 
   4   9   8       13.74       11.86      2.54 o 
   5   9   8        1.12        1.27      1.84 o 
   6   9   8        3.83        1.65      2.01 o 
   3  10   8        7.40       10.02      2.54 o 
   4  10   8       12.12       12.28      2.68 o 
   6   2   9      131.57      118.17      4.66 o 
   4   3   9      671.78      660.72     16.64 o 
   5   3   9      421.51      407.16     11.06 o 
   7   3   9      236.39      251.11      8.06 o 
   4   4   9       88.36       76.59      4.10 o 
   5   4   9      159.18      151.85      5.94 o 
   6   4   9      155.66      148.58      5.94 o 
   7   4   9       37.06       35.59      3.11 o 
   8   4   9        8.67        8.75      1.98 o 
   3   5   9      401.74      386.83     11.34 o 
   4   5   9      164.78      153.42      6.22 o 
   5   5   9      123.78      124.23      5.51 o 
   6   5   9       63.55       62.29      3.96 o 
   7   5   9       44.16       47.24      2.60 o 
   8   5   9       35.06       29.80      3.11 o 
   9   5   9       12.04       14.26      2.40 o 
   3   6   9       34.87       35.58      2.75 o 
   4   6   9       78.17       77.87      6.85 o 
   5   6   9       21.04       20.33      1.69 o 
   6   6   9       12.36        9.99      1.62 o 
   7   6   9       39.25       37.53      2.11 o 
   8   6   9        0.07        0.53      0.98 o 
   3   7   9       21.87       22.17      2.68 o 
   4   7   9      102.77      106.14      3.56 o 
   5   7   9       38.43       37.50      2.24 o 
   6   7   9       11.82       12.99      1.33 o 
   7   7   9        9.30       10.54      1.35 o 
   3   8   9       77.68       72.05      4.66 o 
   4   8   9       18.87       16.24      2.68 o 
   5   8   9       24.44       24.53      4.02 o 
   6   8   9       10.64        7.75      1.18 o 
   3   9   9       27.33       27.53      3.25 o 
   4   9   9        5.66        6.35      2.12 o 
   5   9   9        0.85        0.28      1.69 o 
   3  10   9       22.42       25.56      3.39 o 
   5   4  10      125.21      123.67      5.37 o 
   7   4  10       30.80       30.64      2.97 o 
   4   5  10       96.53       98.91      4.80 o 
   5   5  10      120.98      105.85      5.23 o 
   6   5  10       97.84      102.86      5.09 o 
   7   5  10       59.42       51.98      3.95 o 
   8   5  10        3.98        3.39      1.84 o 
   4   6  10      210.38      227.71      8.34 o 
   5   6  10      225.09      211.74      8.06 o 
   6   6  10       36.04       35.21      2.19 o 
   7   6  10       31.80       36.21      1.98 o 
   8   6  10       29.26       32.18      2.34 o 
   4   7  10       25.16       24.43      2.82 o 
   5   7  10       23.93       21.52      1.79 o 
   6   7  10        3.47        4.59      1.29 o 
   7   7  10        2.40        2.57      1.01 o 
   4   8  10       63.52       57.20      4.38 o 
   5   8  10       49.10       54.23      4.24 o 
   6   8  10        3.84        2.88      0.99 o 
   4   9  10       24.58       25.13      3.25 o 
   7   5  11       66.96       73.87      4.66 o 
   5   6  11       22.65       29.37      3.11 o 
   6   6  11       34.00       27.25      3.11 o 
   7   6  11        2.31        1.55      1.10 o 
   5   7  11       63.23       61.30      4.38 o 
   6   7  11       11.25       11.89      1.91 o 
   5   8  11       11.66       13.27      2.68 o 
                                                 
